# Supplementary material for: Potentiated inhibition of Trichoderma virens and other environmental fungi by new biocide combinations
Source: Appl Microbiol Biotechnol. 2021 Mar 18;105(7):2867–75. doi: 10.1007/s00253-021-11211-3 (PMC8007513; doi:10.1007/s00253-021-11211-3)
Supplement: Supplementary file 1 — (XLSX 282 kb) [file 253_2021_11211_MOESM1_ESM.xlsx]

## Sheet: Title page
SUPPLEMENTARY TABLE S1
Journal: Applied Microbiology and Biotechnology
Article Title: Potentiated inhibition of Trichoderma virens and other environmental fungi by new biocide combinations
Authors: Cindy Vallières1, Cameron Alexander2, Simon V. Avery1*
1School of Life Sciences, University of Nottingham, University Park, Nottingham NG7 2RD, UK
2School of Pharmacy, University of Nottingham, University Park, Nottingham NG7 2RD, UK
*Corresponding author: Simon.Avery@nottingham.ac.uk Tel: +44 (0)115 9513315

## Sheet: Prestwick
		PL agent + IPBC t 40 h					PL agent + IPBC t 72 h
Position	Name	Growth with PL agent alone	Growth with PL agent alone	Growth with PL agent + IPBC	Growth with PL agent + IPBC	Effect strength	Growth with PL agent alone	Growth with PL agent alone	Growth with PL agent + IPBC	Growth with PL agent + IPBC	Effect strength
plate, row, column		(% control, average)	(% control, SEM)	(% control, average)	(% control, SEM)	PL agent + IPBC	(% control, average)	(% control, SEM)	(% control, average)	(% control, SEM)	PL agent + IPBC
{06F08}	Meclozine dihydrochloride	68.3014	0	3.01797	1.11188	65.2834	114.735	0	3.77556	0.629261	110.96
{02E06}	Perphenazine	59.0887	5.08289	4.28869	0.476521	54.8	113.477	13.8437	2.93655	0.419507	110.54
{04H03}	Flunarizine dihydrochloride	93.8747	4.28869	3.81217	0.317681	90.0625	114.211	2.41217	3.77556	0.419507	110.435
{08H11}	Sertindole	34.4684	20.1727	5.24174	0.794202	29.2266	110.645	2.41217	3.46093	0.104877	107.184
{05H10}	Prochlorperazine dimaleate	30.9739	8.73623	3.17681	0	27.7971	107.708	2.41217	2.7268	0.209754	104.982
{08F07}	Demecarium bromide	85.1385	2.54145	3.97101	0.15884	81.1675	100.996	6.60724	2.7268	0	98.2695
{02F07}	Astemizole	79.1026	2.85913	5.08289	0	74.0197	96.4866	6.50236	4.29995	0.31463	92.1867
{13H02}	Halofantrine hydrochloride	25.5733	6.19478	13.8191	0.15884	11.7542	95.8574	0	7.656	1.15364	88.2014
{04H11}	Fluphenazine dihydrochloride	43.9988	6.19478	2.85913	0	41.1397	90.2989	8.91453	2.30729	0.209754	87.9916
{10H03}	Propidium iodide	83.7089	2.38261	8.10086	5.55942	75.6081	93.2354	2.41217	12.6901	0.31463	80.5454
{01H09}	Thioridazine hydrochloride	53.8469	6.19478	3.81217	0.635362	50.0347	82.9575	2.62192	2.93655	0.209754	80.021
{05F06}	Methiothepin maleate	43.5223	3.49449	2.06493	0.15884	41.4574	75.4064	3.25118	1.78291	0.104877	73.6235
{07A08}	Daunorubicin hydrochloride	118.813	0.317681	9.21275	1.5884	109.6	116.203	1.46827	44.6775	1.25852	71.526
{06C02}	Suloctidil	59.8829	13.5014	5.08289	0.317681	54.8	96.5915	14.7876	33.1411	2.51704	63.4504
{04H04}	Trifluoperazine dihydrochloride	20.0139	0.953043	4.44753	0.953043	15.5664	63.3456	0.419507	3.46093	0.104877	59.8846
{06D09}	Doxorubicin hydrochloride	81.644	0	8.10086	1.11188	73.5431	92.2916	0	34.8191	19.5071	57.4725
{13D09}	Zuclopenthixol dihydrochloride	15.0898	1.74725	4.92405	0.15884	10.1658	60.409	5.66335	3.56581	0.209754	56.8432
{06E04}	Nebivolol hydrochloride	94.9866	15.884	11.2777	4.28869	83.7089	113.582	13.7389	63.6602	17.9339	49.9213
{10H11}	Amrinone	87.0446	1.5884	105.788	0	-18.7432	83.0624	0	41.3214	0	41.741
{02D06}	Haloperidol	103.564	3.17681	10.1658	1.90609	93.3982	100.472	2.7268	60.409	4.40482	40.0629
{10D03}	Phenazopyridine hydrochloride	21.1258	1.42956	7.14782	0.476521	13.978	49.397	6.18773	13.5291	1.78291	35.8679
{05G02}	Lidoflazine	95.622	1.27072	10.3246	1.11188	85.2973	114.211	3.04143	78.5527	7.656	35.6581
{15H06}	Pravastatin	94.1924	9.37159	56.8649	0	37.3275	93.3403	0	58.5212	0	34.8191
{13F05}	Sertraline	100.705	1.90609	30.8151	4.12985	69.8898	116.518	2.41217	82.538	1.99266	33.9801
{05H04}	Hemicholinium bromide	98.3222	0.476521	19.0609	0.635362	79.2614	100.996	0.104877	69.4284	1.46827	31.5679
{13H07}	Alcuronium chloride	66.0776	7.62434	6.83014	0.15884	59.2475	65.7577	5.34872	35.4483	3.35606	30.3094
{13A11}	Indatraline hydrochloride	105.152	9.21275	29.3855	4.92405	75.7669	109.072	8.5999	79.4966	1.67803	29.5752
{06G07}	Efavirenz	64.9658	3.65333	39.3924	2.85913	25.5733	100.787	5.34872	73.0991	8.07551	27.6875
{13A06}	Floxuridine	11.1188	3.81217	4.44753	0	6.6713	46.2507	9.33403	19.0876	2.30729	27.1631
{07H02}	Hexetidine	105.152	3.17681	28.5913	8.57739	76.5611	118.301	6.29261	91.1379	1.78291	27.1631
{05G07}	GBR 12909 dihydrochloride	61.7889	0.15884	13.3426	4.76521	48.4463	91.9769	0.943891	65.3382	6.39748	26.6387
{04H10}	Clofilium tosylate	87.2034	1.42956	13.5014	5.8771	73.702	100.996	0.524384	74.4625	0.419507	26.5338
{06A11}	Amphotericin B	131.52	0	37.3275	4.60637	94.1924	117.881	0	92.6062	0.734137	25.2753
{06F05}	Linezolid	109.918	14.931	79.5791	1.42956	30.3385	110.225	12.2706	85.3697	1.46827	24.8558
{08D06}	Exemestane	101.817	7.4655	63.5362	0.635362	38.2806	102.465	5.13896	77.6088	1.46827	24.8558
{14A09}	Piperacetazine	123.578	8.57739	54.9588	0	68.6191	118.616	8.91453	94.8086	0	23.807
{08C10}	Azelastine hydrochloride	110.712	5.24174	65.6011	4.28869	45.1107	116.308	4.92921	92.6062	2.83167	23.7021
{08G07}	Racecadotril	104.517	2.85913	73.702	1.5884	30.8151	104.562	2.41217	81.9088	1.57315	22.6534
{14D11}	Methiazole	87.0446	0	67.666	19.6962	19.3785	111.694	7.2365	89.355	11.5364	22.3388
{16C07}	Avobenzone	88.633	5.08289	67.8249	0.15884	20.8081	93.7598	4.82433	71.8406	0.104877	21.9192
{11C11}	Ethaverine hydrochloride	112.141	15.5664	54.9588	2.22377	57.1826	104.038	10.2779	82.3283	2.20241	21.7095
{12G06}	Salmeterol	63.2185	2.85913	34.9449	1.5884	28.2736	96.5915	8.07551	75.0918	3.35606	21.4997
{04C11}	Fendiline hydrochloride	106.105	2.54145	70.3663	0.15884	35.7391	115.155	4.19507	93.655	1.3634	21.4997
{05C06}	Clenbuterol hydrochloride	106.105	0.317681	78.7849	0.953043	27.3206	110.54	0	89.6696	2.62192	20.8705
{15C05}	Carprofen	40.6632	15.2487	33.1977	0.15884	7.4655	88.9355	7.97063	68.2748	1.15364	20.6607
{07B02}	Metixene hydrochloride	91.3333	10.3246	48.9229	2.22377	42.4104	105.821	11.0121	85.2648	1.99266	20.5558
{06G05}	Quetiapine hemifumarate	107.853	14.7722	72.7489	0.635362	35.1037	106.24	12.0608	85.6843	3.25118	20.5558
{05D08}	Amoxicillin	104.676	1.11188	77.3553	0.794202	27.3206	109.072	2.09754	88.8306	3.46093	20.2412
{14C07}	Methantheline bromide	110.394	1.74725	81.9617	1.90609	28.4324	108.443	1.25852	88.516	2.09754	19.9266
{08B07}	Acetopromazine maleate salt	109.123	5.8771	70.8428	0.317681	38.2806	111.274	4.09019	91.5574	0.943891	19.7168
{14B03}	Iopanoic acid	115.636	3.17681	70.2075	2.54145	45.4284	107.918	3.04143	88.3062	4.40482	19.612
{05G04}	Nicardipine hydrochloride	89.4272	5.24174	73.0666	1.5884	16.3606	113.896	7.76088	94.7037	2.20241	19.1924
{14B04}	Pivmecillinam hydrochloride	101.181	2.38261	57.8179	4.44753	43.3634	96.0671	0.209754	77.1893	3.1463	18.8778
{04E07}	Perhexiline maleate	86.8857	7.4655	40.9808	7.10543e-15	45.9049	103.933	6.60724	85.2648	0.31463	18.6681
{15H11}	Hexachlorophene	25.2556	2.06493	19.3785	4.76521	5.8771	98.8988	5.76822	80.2307	2.62192	18.6681
{16A02}	Nelfinavir mesylate	113.889	0.15884	78.1495	2.22377	35.7391	111.274	1.3634	92.6062	0.104877	18.6681
{11D11}	Ethopropazine hydrochloride	107.058	13.3426	72.4313	3.81217	34.6272	107.604	10.0682	89.2501	1.57315	18.3534
{07C10}	Bromperidol	104.358	0.476521	64.3304	2.06493	40.0278	105.401	0.104877	87.2575	1.46827	18.1437
{07H11}	Prenylamine lactate	104.358	2.06493	68.4602	1.11188	35.8979	113.057	3.1463	94.9135	0.734137	18.1437
{14A04}	Penbutolol sulfate	109.441	6.19478	74.8139	6.19478	34.6272	109.596	5.13896	91.5574	0.734137	18.0388
{09A11}	Pinaverium bromide	2.54145	0.953043	3.01797	0.15884	-0.476521	20.451	13.5291	2.51704	0	17.9339
{14B08}	Oxprenolol hydrochloride	118.495	5.08289	91.9686	6.83014	26.5264	111.484	4.5097	93.7598	4.40482	17.7242
{16C10}	Ethoxzolamide	113.412	13.978	90.2214	0	23.1907	109.806	11.4316	92.1867	3.88044	17.6193
{08G04}	Pyridoxine hydrochloride	101.499	0.15884	79.5791	0.794202	21.92	103.304	0.524384	85.6843	2.20241	17.6193
{12D06}	Lorglumide sodium salt	105.629	3.65333	85.4562	4.12985	20.1727	103.094	1.57315	85.4746	6.39748	17.6193
{08E10}	Ipsapirone	107.853	3.65333	87.3623	4.76521	20.4904	108.233	3.98532	90.7184	1.78291	17.5144
{07G05}	Tobramycin	105.47	2.85913	76.4023	0.15884	29.0678	103.408	0.419507	85.8941	1.3634	17.5144
{03D11}	Camptothecine (S,+)	99.1164	3.81217	69.2544	1.5884	29.862	98.5842	2.93655	81.1746	1.67803	17.4095
{07B10}	Propafenone hydrochloride	102.77	4.60637	77.0376	0.15884	25.7322	106.24	3.46093	88.8306	1.99266	17.4095
{03D06}	Asenapine maleate	100.069	1.27072	71.0017	2.70029	29.0678	105.926	1.25852	88.516	2.09754	17.4095
{06D05}	Cefadroxil	103.882	8.89507	81.4852	1.74725	22.3965	105.821	9.12428	88.516	1.46827	17.3047
{04F09}	Fipexide hydrochloride	94.8278	1.42956	64.0127	1.11188	30.8151	102.465	1.15364	85.1599	1.88778	17.3047
{04G06}	Bupivacaine hydrochloride	102.293	1.27072	77.5141	2.22377	24.7791	103.199	1.25852	85.8941	1.3634	17.3047
{05B11}	Domperidone	107.217	1.74725	63.5362	2.85913	43.6811	108.862	0.629261	91.7672	2.41217	17.0949
{06C07}	Buflomedil hydrochloride	107.058	5.08289	82.597	2.85913	24.4614	105.296	7.13162	88.4111	1.78291	16.8852
{14B10}	Propoxycaine hydrochloride	110.235	3.81217	86.7269	0	23.5084	105.506	3.98532	88.7257	0.419507	16.7803
{05D04}	Moclobemide	101.499	2.06493	81.644	4.76521	19.8551	106.45	1.99266	89.6696	1.99266	16.7803
{05D11}	Droperidol	104.358	3.01797	76.7199	0.15884	27.6382	107.499	1.78291	90.7184	0.734137	16.7803
{08D09}	Xylazine	107.694	4.44753	84.3443	4.28869	23.3495	105.506	3.35606	88.8306	2.83167	16.6754
{08B08}	Escitalopram oxalate	102.134	4.28869	76.0846	0.476521	26.0498	103.094	3.46093	86.6282	1.25852	16.4657
{08B11}	Argatroban	103.723	4.92405	86.2504	4.28869	17.4725	100.891	3.35606	84.4258	4.71945	16.4657
{13A10}	Darifenacin hydrobromide	110.871	6.35362	80.3733	4.12985	30.4974	105.296	6.71211	88.9355	1.04877	16.3608
{01B07}	Sulfathiazole	103.564	3.81217	85.1385	0.317681	18.4255	102.465	4.5097	86.1038	0.943891	16.3608
{16C02}	(R)-Duloxetine hydrochloride	99.1164	2.85913	61.6301	3.81217	37.4863	106.555	3.1463	90.2989	0.104877	16.2559
{06E07}	Carteolol hydrochloride	105.947	3.33565	81.3263	1.5884	24.6203	106.135	1.25852	89.8794	1.57315	16.2559
{14F05}	Sulfadoxine	91.0156	9.37159	72.5901	2.38261	18.4255	100.996	2.62192	84.7404	2.7268	16.2559
{06C11}	Cisapride	108.012	0	76.2434	0.317681	31.7681	108.862	0	92.7111	1.67803	16.151
{05D07}	Adenosine 5'-monophosphate monohydrate	106.105	1.27072	79.4202	1.27072	26.6852	107.394	3.56581	91.2428	1.04877	16.151
{07C11}	Cyclizine hydrochloride	106.9	0.476521	82.597	1.27072	24.3026	103.618	0.629261	87.5721	1.99266	16.0461
{04D08}	Labetalol hydrochloride	100.069	1.90609	73.3843	0.317681	26.6852	103.094	1.57315	87.1526	0.104877	15.9413
{06C03}	Zotepine	89.7449	14.1368	38.5982	0.15884	51.1466	113.582	11.4316	97.7451	0	15.8364
{01A04}	Acetazolamide	108.012	6.35362	85.615	2.38261	22.3965	104.352	5.34872	88.6209	0.734137	15.7315
{07D09}	Budesonide	102.929	0.635362	82.4382	0.794202	20.4904	105.087	2.09754	89.355	2.30729	15.7315
{14G11}	Parbendazole	53.3704	1.90609	27.0029	4.12985	26.3675	95.8574	10.0682	80.2307	2.20241	15.6266
{05E07}	Ambroxol hydrochloride	97.528	0	73.2255	2.06493	24.3026	104.562	0.104877	88.9355	2.51704	15.6266
{08G10}	Aniracetam	105.47	5.40058	83.7089	4.28869	21.7611	102.779	5.03408	87.2575	3.1463	15.5218
{04D06}	Fenofibrate	86.5681	2.06493	65.4423	1.27072	21.1258	91.8721	4.82433	76.3503	1.88778	15.5218
{07D11}	Sulfasalazine	108.965	2.85913	89.7449	3.33565	19.2197	111.379	0.209754	95.8574	2.30729	15.5218
{15E08}	Desloratadine	106.264	6.83014	56.2295	0.635362	50.0347	105.087	4.82433	89.6696	1.3634	15.4169
{04D11}	Quinidine hydrochloride monohydrate	103.564	1.5884	77.673	7.4655	25.891	105.191	1.15364	89.7745	6.29261	15.4169
{05H06}	Amikacin hydrate	99.2753	3.33565	54.3234	3.49449	44.9519	100.262	2.93655	84.9502	1.04877	15.312
{08G03}	Amisulpride	96.575	1.5884	78.7849	2.22377	17.7901	99.5281	1.57315	84.3209	1.46827	15.2071
{14F10}	Nialamide	111.665	0.476521	94.3512	0	17.3136	105.821	0.943891	90.6135	0.419507	15.2071
{10C09}	Monensin sodium salt	105.47	0.317681	79.4202	9.84811	26.0498	104.667	7.55113	89.5648	9.22916	15.1023
{06H06}	Brompheniramine maleate	98.4811	5.08289	74.9727	0.317681	23.5084	101.311	5.24384	86.3136	0.31463	14.9974
{05F08}	Nafronyl oxalate	94.8278	3.97101	71.4782	1.27072	23.3495	102.36	1.67803	87.3623	0.104877	14.9974
{01A05}	Metformin hydrochloride	105.311	7.14782	85.9327	4.92405	19.3785	102.884	5.34872	87.9916	2.20241	14.8925
{09C05}	Loratadine	19.2197	11.5954	17.3136	3.97101	1.90609	73.6235	0	58.731	2.51704	14.8925
{04E09}	Spiperone	100.864	2.38261	77.8318	2.85913	23.0319	105.087	2.93655	90.4038	0.209754	14.6827
{08F06}	(-)-Emtricitabine	102.611	0.317681	81.3263	0.635362	21.2846	102.15	1.04877	87.4672	1.04877	14.6827
{14B02}	Moricizine hydrochloride	111.029	12.2307	81.0086	2.85913	30.0208	106.345	9.85842	91.6623	1.88778	14.6827
{08C05}	Yohimbine hydrochloride	101.976	2.54145	82.4382	1.11188	19.5374	103.933	4.71945	89.2501	0.734137	14.6827
{08G09}	Benazepril hydrochloride	103.882	3.49449	84.9796	0.794202	18.902	105.087	2.09754	90.4038	1.25852	14.6827
{08G11}	Dimethisoquin hydrochloride	97.3692	4.28869	52.0997	0.635362	45.2695	97.3256	4.40482	82.6429	0.419507	14.6827
{15D09}	Granisetron	105.629	0.476521	80.0556	4.12985	25.5733	100.787	0.943891	86.2087	2.30729	14.5779
{05C10}	Ritodrine hydrochloride	102.929	2.54145	83.0736	0.15884	19.8551	106.974	1.25852	92.3964	0.31463	14.5779
{06D07}	Digitoxigenin	99.2753	5.8771	79.5791	0.476521	19.6962	101.835	5.76822	87.3623	0.524384	14.473
{10H08}	Methotrimeprazine maleat salt	103.405	10.3246	76.4023	1.42956	27.0029	106.974	7.13162	92.6062	0.31463	14.3681
{05D09}	Pemirolast potassium	95.1454	1.11188	72.7489	1.90609	22.3965	98.689	3.25118	84.4258	1.99266	14.2632
{13C03}	Nandrolone	92.604	2.38261	61.1536	3.33565	31.4504	97.9549	1.46827	83.6917	4.82433	14.2632
{07E10}	Mesoridazine besylate	106.264	0.794202	72.5901	2.38261	33.6742	103.408	1.88778	89.2501	0.524384	14.1584
{05E08}	Benfluorex	83.5501	3.49449	56.3884	1.74725	27.1617	95.8574	1.88778	81.8039	1.46827	14.0535
{06B05}	Amlodipine	105.152	12.0719	60.2005	3.33565	44.9519	113.477	11.1169	99.4232	1.88778	14.0535
{01C10}	Antipyrine	104.835	2.22377	84.3443	4.60637	20.4904	101.206	2.20241	87.1526	4.5097	14.0535
{16A04}	Trimebutine	104.358	3.01797	84.0266	3.97101	20.3316	101.311	2.93655	87.2575	2.30729	14.0535
{08F03}	Fenipentol	96.8927	0.317681	75.2904	1.90609	21.6023	100.996	0.31463	87.0477	3.1463	13.9486
{08D08}	Temozolomide	102.452	1.11188	83.5501	1.27072	18.902	102.465	0.943891	88.516	2.09754	13.9486
{08E07}	Rimantadine Hydrochloride	101.658	1.5884	82.7559	0.15884	18.902	102.989	0	89.0404	0.104877	13.9486
{14E11}	Homosalate	108.647	3.17681	87.5211	9.68927	21.1258	105.821	0.31463	91.8721	6.92187	13.9486
{01F09}	Oxethazaine	91.8098	1.27072	50.5113	2.22377	41.2985	104.667	1.88778	90.8233	4.61458	13.8437
{16F07}	Flumethasone pivalate	105.629	7.14782	90.8567	2.54145	14.7722	104.143	5.34872	90.2989	1.99266	13.8437
{10D05}	Fenoprofen calcium salt dihydrate	97.528	10.1658	73.8608	11.913	23.6672	97.7451	13.4242	84.0063	9.12428	13.7389
{07D04}	Norcyclobenzaprine	97.6869	1.74725	65.2834	0.476521	32.4035	100.052	2.30729	86.3136	1.57315	13.7389
{05C05}	Clorgyline hydrochloride	91.6509	1.74725	60.3594	0.317681	31.2916	100.891	3.1463	87.1526	2.20241	13.7389
{08C04}	Papaverine hydrochloride	102.929	0.953043	80.8498	1.11188	22.0788	102.989	0.629261	89.2501	1.57315	13.7389
{08H06}	Aceclidine Hydrochloride	97.2104	2.85913	80.8498	0.794202	16.3606	100.577	3.46093	86.838	0.209754	13.7389
{13G02}	Isradipine	107.853	6.51246	81.3263	6.6713	26.5264	101.206	2.62192	87.5721	3.88044	13.634
{05F09}	Bezafibrate	100.546	3.65333	77.673	0.15884	22.873	103.723	3.25118	90.0891	0.943891	13.634
{06D08}	Digoxin	102.77	0.15884	81.3263	1.5884	21.4435	103.199	0.839014	89.5648	4.19507	13.634
{16D08}	Adapalene	107.058	1.90609	91.4921	1.5884	15.5664	106.555	0.839014	92.9208	1.67803	13.634
{08G08}	Folic acid	102.452	1.42956	84.8208	0.317681	17.6313	104.667	0.419507	91.033	0.839014	13.634
{07F11}	Clorsulon	103.882	1.27072	86.4092	2.22377	17.4725	104.457	1.67803	90.8233	3.1463	13.634
{07G11}	Ropivacaine hydrochloride	106.582	3.65333	88.4741	1.42956	18.1078	105.506	1.88778	91.9769	0.104877	13.5291
{08A04}	Pyridostigmine iodide	104.199	4.12985	87.2034	1.74725	16.9959	103.933	3.25118	90.4038	2.51704	13.5291
{03E09}	Trimethoprim	102.929	3.49449	83.0736	2.70029	19.8551	104.457	1.46827	91.033	1.67803	13.4242
{14D10}	Methicillin sodium	109.759	2.06493	89.2683	0	20.4904	104.143	1.78291	90.7184	1.99266	13.4242
{01D06}	Dapsone	106.423	3.81217	97.8457	2.85913	8.57739	114.106	2.30729	100.682	3.56581	13.4242
{06D10}	Carbimazole	97.528	0	76.7199	0.15884	20.8081	91.4525	0	78.1332	0.943891	13.3193
{08B02}	Tetracaïne hydrochloride	99.7518	2.24693e-14	81.4852	1.42956	18.2667	101.521	3.35606	88.2014	0.31463	13.3193
{07F10}	Thiocolchicoside	100.864	1.42956	84.5031	1.27072	16.3606	103.304	2.20241	89.9843	1.04877	13.3193
{07G08}	Molsidomine	102.452	2.06493	86.8857	5.55942	15.5664	104.352	1.3634	91.033	2.93655	13.3193
{07D10}	Imipenem	102.929	2.22377	84.5031	1.90609	18.4255	103.933	2.20241	90.6135	1.25852	13.3193
{07B08}	Vancomycin hydrochloride	111.347	0.476521	84.1854	0.953043	27.1617	111.589	2.51704	98.2695	0.524384	13.3193
{09E06}	Ibutilide fumarate	100.069	2.85913	84.9796	1.42956	15.0898	101.311	2.51704	88.0965	0.629261	13.2145
{08F05}	Carbidopa	97.3692	4.28869	79.2614	0.15884	18.1078	99.2134	2.09754	86.1038	1.15364	13.1096
{02D07}	Naltrexone hydrochloride dihydrate	105.311	6.19478	85.615	5.55942	19.6962	104.562	5.34872	91.4525	6.71211	13.1096
{07D02}	Fluoxetine hydrochloride	106.741	4.76521	71.7959	4.76521	34.9449	110.016	4.09019	96.9061	2.93655	13.1096
{07F07}	(S)-(-)-Atenolol	100.387	1.5884	82.7559	1.74725	17.6313	101.311	1.46827	88.2014	0.104877	13.1096
{11F09}	Doxazosin mesylate	97.6869	5.24174	62.5831	18.1078	35.1037	103.094	8.91453	90.0891	14.5779	13.0047
{07C09}	Acenocoumarol	100.864	3.33565	76.5611	1.27072	24.3026	102.045	2.20241	89.0404	0.31463	13.0047
{08F10}	Diflorasone Diacetate	105.947	5.8771	89.586	5.08289	16.3606	106.765	6.71211	93.7598	2.93655	13.0047
{06E05}	Oxcarbazepine	106.582	4.60637	83.3912	2.38261	23.1907	105.926	4.19507	92.9208	1.88778	13.0047
{08D07}	Fomepizole	101.34	2.22377	82.9147	0.317681	18.4255	100.577	1.78291	87.5721	0.524384	13.0047
{08C03}	Camylofine chlorhydrate	103.723	1.74725	81.0086	0.635362	22.7142	101.521	1.46827	88.516	0.839014	13.0047
{08E02}	Tranilast	88.1565	1.11188	67.8249	1.42956	20.3316	97.7451	2.93655	84.8453	0.104877	12.8998
{10A11}	Balsalazide Sodium	107.217	1.42956	87.3623	9.21275	19.8551	101.94	0.839014	89.0404	5.55847	12.8998
{08D04}	Zaleplon	100.546	1.42956	81.0086	1.00486e-14	19.5374	101.835	1.15364	88.9355	0.419507	12.8998
{14B07}	Trifluridine	109.918	0.953043	90.3802	6.19478	19.5374	105.611	1.15364	92.7111	3.98532	12.8998
{08H05}	Tomoxetine hydrochloride	97.6869	0.794202	78.3083	0.476521	19.3785	100.787	0.524384	87.8867	0.839014	12.8998
{08A07}	Eserine hemisulfate salt	102.452	0.15884	85.9327	2.38261	16.5194	102.779	0.419507	89.8794	2.20241	12.8998
{08D02}	Emedastine	98.9576	0.15884	75.6081	1.5884	23.3495	96.9061	2.7268	84.1112	0.419507	12.795
{04H06}	Minocycline hydrochloride	95.3043	0.635362	58.1356	2.22377	37.1687	97.4305	1.99266	84.6356	4.71945	12.795
{03C10}	Aminopurine, 6-benzyl	107.217	1.42956	88.9507	1.90609	18.2667	106.869	1.78291	94.0745	0.31463	12.795
{14B05}	Levopropoxyphene napsylate	106.105	2.85913	85.1385	3.17681	20.9669	103.408	3.35606	90.6135	1.88778	12.795
{06H02}	Vatalanib	91.3333	4.28869	72.5901	0.15884	18.7432	94.7037	6.39748	82.0136	0	12.6901
{13B06}	Naftopidil dihydrochloride	97.3692	1.11188	64.8069	0.317681	32.5623	110.225	0.104877	97.5354	2.7268	12.6901
{06A05}	Idebenone	80.691	4.44753	49.0817	8.10086	31.6093	86.6282	3.1463	73.9381	4.5097	12.6901
{14E02}	(S)-propranolol hydrochloride	105.947	5.8771	82.9147	0.635362	23.0319	103.618	2.30729	90.9282	2.20241	12.6901
{07G10}	Trimetazidine dihydrochloride	104.994	0.476521	84.9796	2.06493	20.0139	104.562	0.524384	91.8721	0.419507	12.6901
{13D06}	Fluvoxamine maleate	102.929	2.85913	78.7849	1.27072	24.1438	100.472	1.04877	87.8867	2.09754	12.5852
{03F06}	Mefexamide hydrochloride	103.882	2.22377	82.4382	0.15884	21.4435	105.926	2.51704	93.3403	1.04877	12.5852
{07F09}	Phenindione	97.528	4.44753	77.0376	0.15884	20.4904	101.101	3.1463	88.516	0.839014	12.5852
{14E07}	D-cycloserine	107.694	0.317681	86.2504	1.11188	21.4435	102.779	1.04877	90.2989	1.78291	12.4803
{07E07}	Ethionamide	102.134	3.01797	81.9617	2.54145	20.1727	103.094	1.99266	90.6135	0.629261	12.4803
{03D07}	Pentoxifylline	102.77	2.06493	85.2973	1.11188	17.4725	104.352	0.734137	91.8721	0.629261	12.4803
{01D04}	Diprophylline	102.134	3.97101	84.8208	0.635362	17.3136	100.787	2.83167	88.3062	1.67803	12.4803
{10F03}	Leflunomide	72.4313	11.1188	40.1866	3.01797	32.2446	94.494	12.0608	82.0136	1.46827	12.4803
{05D10}	Dextromethorphan hydrobromide monohydrate	103.723	2.38261	76.5611	2.54145	27.1617	103.304	2.62192	90.8233	3.35606	12.4803
{08D11}	Zopiclone	106.264	0.794202	91.8098	2.54145	14.4545	105.506	1.46827	93.0257	1.3634	12.4803
{14F07}	Estriol	103.405	0.476521	83.0736	0.794202	20.3316	99.6329	0.419507	87.2575	1.04877	12.3755
{04F03}	Trazodone hydrochloride	97.8457	0.953043	50.9878	1.11188	46.8579	98.4793	0.104877	86.1038	0.943891	12.3755
{16E07}	Enalaprilat dihydrate	100.228	2.06493	85.615	0.476521	14.6133	100.157	1.99266	87.7819	1.15364	12.3755
{14E08}	Nelarabine	112.459	2.85913	92.604	7.14782	19.8551	106.345	3.77556	93.9696	4.40482	12.3755
{05C07}	Maprotiline hydrochloride	93.557	2.06493	65.9188	0.476521	27.6382	102.15	1.88778	89.8794	0.31463	12.2706
{06C05}	Cephalosporanic acid, 7-amino	105.152	5.71826	85.1385	3.81217	20.0139	106.869	6.18773	94.5988	3.1463	12.2706
{08B09}	Ropinirole hydrochloride	99.4341	0.635362	84.8208	1.27072	14.6133	102.884	1.15364	90.6135	0.419507	12.2706
{05E06}	Brinzolamide	96.0985	2.38261	76.0846	0.794202	20.0139	98.4793	4.29995	86.3136	0.31463	12.1657
{01A10}	Hydrochlorothiazide	105.788	6.03594	89.1095	0.476521	16.6782	102.045	4.5097	89.8794	2.20241	12.1657
{07E02}	Lofexidine	104.199	1.27072	87.9976	6.03594	16.2017	104.562	1.15364	92.3964	3.67069	12.1657
{08G05}	Mercaptopurine	100.546	1.74725	78.7849	1.00486e-14	21.7611	99.6329	3.1463	87.4672	0.629261	12.1657
{02D08}	Chlorpheniramine maleate	100.546	1.74725	80.3733	1.5884	20.1727	102.779	2.7268	90.7184	3.46093	12.0608
{04F08}	Benzydamine hydrochloride	94.8278	2.38261	65.76	2.22377	29.0678	100.472	3.98532	88.4111	2.20241	12.0608
{14C08}	Ticarcillin sodium	109.6	1.90609	89.9037	3.17681	19.6962	104.248	0.419507	92.1867	2.20241	12.0608
{07F08}	Piracetam	103.882	0.317681	85.4562	4.76521	18.4255	102.255	0.524384	90.194	3.35606	12.0608
{08D10}	Celiprolol hydrochloride	102.929	6.6713	87.0446	5.71826	15.884	104.143	6.39748	92.1867	3.88044	11.956
{05D05}	Clopamide	99.593	1.74725	80.8498	0.476521	18.7432	103.094	3.04143	91.1379	0.943891	11.956
{01F08}	Benoxinate hydrochloride	102.77	3.01797	84.8208	0.635362	17.949	103.199	1.04877	91.2428	0.629261	11.956
{07D03}	Iohexol	102.611	1.27072	91.1744	8.2597	11.4365	105.611	1.15364	93.655	5.55847	11.956
{04G10}	Amodiaquin dihydrochloride dihydrate	101.976	0.317681	62.9008	0	39.0748	104.982	0.524384	93.1306	0.839014	11.8511
{16D09}	Diatrizoic acid dihydrate	104.041	3.65333	87.5211	0.476521	16.5194	101.206	1.57315	89.4599	1.78291	11.7462
{06H05}	Fentiazac	63.0597	4.28869	25.4145	0	37.6452	88.8306	4.92921	77.0844	16.0461	11.7462
{15C06}	Celecoxib	88.9507	1.90609	57.8179	0.635362	31.1327	90.5087	2.20241	78.7625	0.734137	11.7462
{06B10}	Bisacodyl	104.517	0	76.2434	2.22377	28.2736	98.5842	0	86.838	2.09754	11.7462
{07C08}	Sibutramine hydrochloride	99.4341	3.17681	76.7199	0.794202	22.7142	102.569	5.45359	90.8233	0.419507	11.7462
{14F06}	Cyclopentolate hydrochloride	101.023	7.30666	83.7089	3.01797	17.3136	99.4232	6.71211	87.677	2.09754	11.7462
{08F04}	Diosmin	99.9107	0.15884	86.0915	0.635362	13.8191	103.828	0.629261	92.0818	0.209754	11.7462
{08E11}	Hydroxychloroquine sulfate	108.488	6.19478	99.7518	1.5884	8.73623	108.233	5.24384	96.5915	0.31463	11.6413
{15C07}	Candesartan	102.929	6.35362	83.8678	1.90609	19.0609	106.555	7.13162	94.9135	2.62192	11.6413
{06C04}	Carisoprodol	102.929	4.12985	84.8208	5.08289	18.1078	104.248	2.7268	92.7111	5.45359	11.5364
{08F09}	Acipimox	101.499	2.38261	85.2973	0.476521	16.2017	102.255	3.25118	90.7184	0.104877	11.5364
{08E08}	Tirofiban hydrochloride	101.976	2.54145	85.4562	1.90609	16.5194	102.884	2.62192	91.3477	0.943891	11.5364
{01E11}	Lidocaine hydrochloride	104.358	2.70029	90.0625	0.794202	14.2956	102.884	3.25118	91.4525	1.25852	11.4316
{16C03}	Donepezil hydrochloride	99.9107	0.15884	85.9327	2.06493	13.978	98.689	0.943891	87.2575	2.30729	11.4316
{12B03}	Flubendazol	101.817	2.70029	86.4092	5.40058	15.4075	102.569	0.629261	91.1379	4.92921	11.4316
{08H10}	Etoricoxib	104.199	2.54145	88.7918	0.476521	15.4075	102.569	3.35606	91.1379	0.734137	11.4316
{02D05}	Ampicillin trihydrate	104.835	3.49449	90.0625	7.14782	14.7722	107.708	2.62192	96.2769	7.55113	11.4316
{12E11}	Protriptyline hydrochloride	101.023	1.5884	71.637	3.65333	29.3855	103.723	1.99266	92.2916	2.7268	11.4316
{14D06}	(R)-Propranolol hydrochloride	95.622	1.27072	76.8788	2.85913	18.7432	97.7451	2.09754	86.3136	1.3634	11.4316
{03D09}	Salbutamol	105.152	1.5884	85.9327	0.15884	19.2197	104.457	2.51704	93.0257	0.943891	11.4316
{01C09}	Ethambutol dihydrochloride	105.311	3.33565	87.0446	0.635362	18.2667	102.989	2.30729	91.5574	0.943891	11.4316
{03C04}	Pargyline hydrochloride	104.676	2.06493	89.2683	4.44753	15.4075	106.974	2.93655	95.5427	2.41217	11.4316
{04E08}	Oxybutynin chloride	95.9396	0.317681	74.1785	0.15884	21.7611	99.8427	0.839014	88.516	0.629261	11.3267
{08H03}	Dipivefrin hydrochloride	99.2753	0.794202	79.4202	1.27072	19.8551	100.157	0.943891	88.8306	0.104877	11.3267
{16D05}	Perospirone	99.1164	2.85913	79.4202	0.953043	19.6962	99.7378	3.67069	88.4111	0.31463	11.3267
{15D08}	Olopatadine hydrochloride	103.882	0.317681	86.0915	6.6713	17.7901	102.779	0.419507	91.4525	4.19507	11.3267
{16E08}	Pregabalin	101.499	0.15884	85.2973	0.794202	16.2017	100.472	0.629261	89.1453	0.209754	11.3267
{08G06}	Cytarabine	96.8927	0	82.597	0.635362	14.2956	99.8427	0.839014	88.516	0.419507	11.3267
{14B06}	Piperidolate hydrochloride	105.947	0.794202	85.4562	1.5884	20.4904	105.401	1.78291	94.0745	0.734137	11.3267
{05A03}	Alfuzosin hydrochloride	104.676	0.794202	89.9037	4.76521	14.7722	105.087	3.56581	93.7598	5.24384	11.3267
{02F05}	Diltiazem hydrochloride	100.069	2.85913	80.8498	0.476521	19.2197	99.6329	2.7268	88.4111	2.20241	11.2218
{07G04}	Betahistine mesylate	101.181	1.42956	87.9976	8.2597	13.1838	103.199	0.839014	91.9769	5.55847	11.2218
{04D09}	Cinnarizine	86.0915	4.12985	34.9449	5.08289	51.1466	104.352	1.57315	93.1306	3.98532	11.2218
{16F05}	Histamine dihydrochloride	98.3222	3.33565	83.7089	0.476521	14.6133	98.4793	3.04143	87.3623	0.943891	11.1169
{01A11}	Sulfaguanidine	105.629	4.28869	89.586	2.54145	16.0429	103.513	3.04143	92.3964	2.62192	11.1169
{07G07}	Pregnenolone	93.557	2.70029	77.9907	12.5484	15.5664	94.9135	1.99266	83.7965	6.18773	11.1169
{05C11}	Clozapine	102.452	2.38261	65.6011	2.70029	36.851	104.772	0.104877	93.7598	2.7268	11.0121
{08H09}	Dexfenfluramine hydrochloride	102.134	3.65333	87.0446	1.5884	15.0898	102.255	4.29995	91.2428	1.46827	11.0121
{11C08}	Propantheline bromide	99.9107	1.11188	78.7849	3.17681	21.1258	100.052	0.629261	89.1453	3.56581	10.9072
{07F04}	Phenacetin	99.1164	4.12985	71.637	4.92405	27.4794	100.262	5.8731	89.355	1.46827	10.9072
{05F05}	Methylergometrine maleate	95.3043	3.17681	79.7379	4.76521	15.5664	98.8988	1.57315	87.9916	1.99266	10.9072
{03F07}	Tiapride hydrochloride	103.564	4.76521	82.1205	0.476521	21.4435	103.513	4.71945	92.6062	0.524384	10.9072
{15E07}	Sparfloxacin	98.3222	1.74725	83.3912	2.06493	14.931	97.7451	1.46827	86.838	1.88778	10.9072
{07G09}	Chloroquine diphosphate	99.7518	0.635362	87.6799	5.71826	12.0719	102.989	0.209754	92.0818	5.66335	10.9072
{16D06}	Cefpiramide	103.564	6.98898	89.4272	2.70029	14.1368	101.835	4.29995	90.9282	1.3634	10.9072
{01F04}	Triflupromazine hydrochloride	74.655	0.317681	46.3814	2.85913	28.2736	92.0818	2.09754	81.2795	4.29995	10.8023
{10H04}	Cloperastine hydrochloride	102.611	8.2597	78.626	0.794202	23.9849	105.926	6.92187	95.1232	1.99266	10.8023
{04C06}	Dimenhydrinate	101.499	2.06493	79.5791	2.70029	21.92	103.199	0.209754	92.5013	2.30729	10.6974
{04E05}	Diethylcarbamazine citrate	101.34	2.54145	83.3912	2.38261	17.949	104.667	0.629261	94.0745	1.3634	10.5926
{05B10}	Guanfacine hydrochloride	97.0515	1.42956	79.8968	4.28869	17.1548	101.311	0.629261	90.7184	3.67069	10.5926
{16A06}	Doxapram hydrochloride	102.77	3.01797	88.633	1.27072	14.1368	101.73	3.56581	91.1379	0.31463	10.5926
{04H08}	Guanethidine sulfate	99.593	1.11188	81.3263	4.12985	18.2667	100.787	0.104877	90.194	4.40482	10.5926
{12D09}	Nimodipine	95.3043	7.30666	79.7379	7.94202	15.5664	97.7451	9.0194	87.2575	1.25852	10.4877
{07E11}	Trolox	95.7808	1.74725	82.7559	1.11188	13.0249	95.7525	0.943891	85.2648	0.31463	10.4877
{15E09}	Clarithromycin	106.9	3.01797	91.6509	0.794202	15.2487	102.569	1.25852	92.0818	0	10.4877
{05B07}	Chlormezanone	99.9107	0.476521	86.7269	3.17681	13.1838	102.989	2.30729	92.5013	1.67803	10.4877
{13A03}	Canrenone	91.3333	4.92405	54.6411	2.85913	36.6921	93.8647	3.46093	83.4819	1.46827	10.3828
{07G06}	Tetramisole hydrochloride	102.452	2.70029	87.8388	9.05391	14.6133	103.513	1.57315	93.1306	4.82433	10.3828
{01B09}	Idoxuridine	102.293	3.81217	87.8388	2.06493	14.4545	99.4232	3.1463	89.0404	0.524384	10.3828
{03C05}	Methocarbamol	104.358	2.06493	85.4562	2.85913	18.902	105.716	1.04877	95.333	1.78291	10.3828
{15A04}	Doxycycline hydrochloride	93.2394	1.74725	77.1965	0.635362	16.0429	92.7111	2.7268	82.3283	1.57315	10.3828
{04D05}	Prednisolone	97.2104	0.953043	82.7559	2.06493	14.4545	102.884	0.524384	92.5013	0.419507	10.3828
{04D04}	Cortisone	98.4811	0.953043	84.3443	2.06493	14.1368	103.304	0.104877	92.9208	4.40482	10.3828
{06C08}	Dibenzepine hydrochloride	101.181	1.74725	82.1205	2.06493	19.0609	104.772	3.04143	94.494	2.83167	10.2779
{15D07}	Enoxacin	95.622	3.49449	83.8678	1.5884	11.7542	97.3256	3.35606	87.0477	1.46827	10.2779
{01A03}	Allantoin	102.452	4.28869	83.7089	0.476521	18.7432	99.5281	2.62192	89.2501	2.20241	10.2779
{03D05}	Nimesulide	92.1275	5.08289	75.1315	1.74725	16.9959	99.7378	1.57315	89.4599	1.99266	10.2779
{14C05}	Meprylcaine hydrochloride	104.517	4.76521	87.6799	7.62434	16.8371	102.045	3.88044	91.7672	5.13896	10.2779
{03E04}	Flufenamic acid	50.9878	10.96	29.0678	2.06493	21.92	69.3235	8.07551	59.0456	0.31463	10.2779
{03G06}	Nifenazone	100.705	1.5884	83.2324	0.635362	17.4725	102.465	1.3634	92.1867	0.104877	10.2779
{08H02}	Alendronate sodium	102.929	1.90609	89.9037	1.27072	13.0249	103.618	3.35606	93.3403	0.419507	10.2779
{03F11}	Indapamide	106.9	1.74725	87.2034	0.15884	19.6962	105.716	0.419507	95.4379	0	10.2779
{13F04}	Deptropine citrate	97.0515	2.70029	63.8539	1.27072	33.1977	97.011	1.15364	86.838	1.04877	10.173
{16G02}	Epirubicin hydrochloride	109.123	13.8191	42.7281	0.476521	66.3953	105.506	12.5852	95.333	0.31463	10.173
{12F06}	Paliperidone	100.864	5.24174	82.2794	0.317681	18.5843	100.262	2.7268	90.0891	0.31463	10.173
{07B11}	Ethamivan	103.564	3.17681	87.8388	2.38261	15.7252	102.779	3.77556	92.6062	3.25118	10.173
{05E04}	Colchicine	98.4811	0.317681	88.4741	6.83014	10.0069	103.094	0.943891	92.9208	1.67803	10.173
{04G11}	Mebeverine hydrochloride	104.835	0.635362	80.691	3.81217	24.1438	103.513	1.15364	93.3403	1.88778	10.173
{04E10}	Pyrilamine maleate	101.181	1.11188	82.7559	4.60637	18.4255	102.569	1.46827	92.3964	4.92921	10.173
{15F08}	Vecuronium bromide	102.929	4.12985	83.0736	1.11188	19.8551	98.2695	2.41217	88.2014	0.31463	10.0682
{11G08}	Paromomycin sulfate	102.611	0.317681	84.0266	7.14782	18.5843	96.5915	0.31463	86.5233	2.20241	10.0682
{03C07}	Cloxacillin sodium salt	100.546	1.42956	85.4562	0.317681	15.0898	104.562	2.83167	94.494	1.3634	10.0682
{07C07}	Sisomicin sulfate	104.676	2.70029	85.615	3.65333	19.0609	101.94	1.67803	91.8721	3.56581	10.0682
{12B06}	Aminohippuric acid	100.546	5.24174	85.2973	2.06493	15.2487	103.618	3.56581	93.5501	1.25852	10.0682
{07H03}	Selegiline hydrochloride	101.499	1.42956	92.2863	10.6423	9.21275	103.828	5.03408	93.7598	6.50236	10.0682
{02G08}	Nicergoline	99.1164	2.22377	74.1785	8.41854	24.938	103.094	3.25118	93.0257	5.34872	10.0682
{15D11}	Lamotrigine	110.076	2.06493	95.9396	3.49449	14.1368	110.016	0.524384	99.9476	0.524384	10.0682
{07C03}	Biperiden hydrochloride	103.882	2.85913	89.9037	7.30666	13.978	105.087	1.88778	95.0184	3.98532	10.0682
{16C09}	Actarit	105.788	5.40058	93.3982	1.5884	12.3896	102.15	3.35606	92.1867	2.20241	9.96329
{16C04}	1,8-Dihydroxyanthraquinone	85.7739	11.1188	55.1176	0.15884	30.6562	87.1526	8.70477	77.1893	1.88778	9.96329
{10F09}	Proadifen hydrochloride	100.705	2.54145	74.9727	0.953043	25.7322	107.079	3.25118	97.1159	2.7268	9.96329
{03G10}	Nefopam hydrochloride	103.246	3.49449	83.3912	1.11188	19.8551	103.094	2.41217	93.1306	1.04877	9.96329
{01C07}	Cimetidine	103.087	4.60637	85.7739	2.85913	17.3136	102.36	3.77556	92.3964	4.29995	9.96329
{05B08}	Procainamide hydrochloride	102.452	0.476521	89.1095	2.38261	13.3426	105.401	1.78291	95.4379	1.67803	9.96329
{14C06}	Milrinone	106.423	4.12985	89.1095	0.476521	17.3136	102.884	2.20241	92.9208	1.88778	9.96329
{14F11}	Toltrazuril	112.141	2.22377	87.8388	2.38261	24.3026	104.457	2.51704	94.494	3.04143	9.96329
{05A11}	Bisoprolol fumarate	103.723	2.06493	91.8098	0.317681	11.913	103.933	1.3634	93.9696	0.839014	9.96329
{02F03}	Loxapine succinate	97.2104	1.5884	71.7959	2.22377	25.4145	101.73	2.93655	91.8721	0.839014	9.85842
{08C09}	Galanthamine hydrobromide	101.499	3.97101	87.9976	1.90609	13.5014	99.8427	2.30729	89.9843	0.209754	9.85842
{03D10}	Prilocaine hydrochloride	106.105	0.953043	86.4092	0	19.6962	105.401	0.734137	95.5427	0.524384	9.85842
{03D08}	Metaraminol bitartrate	101.817	2.38261	86.2504	0.476521	15.5664	104.457	1.67803	94.5988	0.419507	9.85842
{07A11}	Iobenguane sulfate	104.835	1.90609	88.9507	0	15.884	106.135	1.04877	96.2769	1.04877	9.85842
{06B08}	Lamivudine	103.723	0.15884	82.1205	3.01797	21.6023	100.682	1.88778	90.9282	4.09019	9.75354
{03C08}	Lacosamide	102.452	1.74725	85.615	1.42956	16.8371	103.408	2.7268	93.655	0.734137	9.75354
{07F02}	Pirenperone	105.788	1.5884	90.8567	6.35362	14.931	103.513	2.20241	93.7598	2.93655	9.75354
{16E09}	Homoveratrylamine	102.77	0.15884	89.2683	5.40058	13.5014	100.891	1.88778	91.1379	6.39748	9.75354
{07E04}	Miglitol	100.864	3.01797	90.0625	9.05391	10.8012	102.779	3.1463	93.0257	4.5097	9.75354
{12D08}	Flurbiprofen	72.9078	3.01797	43.3634	3.33565	29.5443	86.5233	3.88044	76.8747	1.99266	9.64866
{09D09}	Tazobactam	98.9576	0.794202	84.5031	0.953043	14.4545	96.8013	1.3634	87.1526	0.31463	9.64866
{05F10}	Nefazodone hydrochloride	93.8747	0.15884	58.6121	1.11188	35.2626	106.869	1.78291	97.2208	0.734137	9.64866
{12B07}	N-Acetyl-L-leucine	103.087	3.01797	86.5681	0.15884	16.5194	103.408	2.7268	93.7598	2.30729	9.64866
{06C09}	Roxatidine Acetate hydrochloride	100.069	0	82.9147	2.22377	17.1548	101.521	0	91.9769	1.99266	9.54379
{16G08}	Risedronic acid monohydrate	102.929	0.953043	88.7918	2.70029	14.1368	101.206	0.31463	91.6623	0.419507	9.54379
{07D06}	Trimethadione	105.788	2.54145	92.4452	1.5884	13.3426	102.884	0.734137	93.3403	1.04877	9.54379
{16B07}	Tegafur	105.788	8.2597	84.9796	0.794202	20.8081	94.8086	7.55113	85.2648	1.78291	9.54379
{01E04}	Betazole hydrochloride	103.087	6.51246	88.4741	1.74725	14.6133	100.577	5.13896	91.033	0.419507	9.54379
{14C10}	Mesalamine	101.023	0.317681	86.4092	0	14.6133	98.5842	0.629261	89.1453	0.839014	9.43891
{08F02}	Loracarbef	97.2104	0.953043	84.3443	0.476521	12.8661	98.4793	1.57315	89.0404	0.943891	9.43891
{16G07}	Alosetron hydrochloride	95.9396	0.635362	85.4562	1.27072	10.4835	97.3256	1.25852	87.8867	0.209754	9.43891
{04C10}	Clomipramine hydrochloride	94.5101	3.97101	59.5652	1.42956	34.9449	102.674	3.88044	93.2354	1.99266	9.43891
{07C04}	Cetirizine dihydrochloride	101.817	1.11188	88.4741	6.83014	13.3426	103.199	1.42109e-14	93.7598	3.77556	9.43891
{12F10}	Iodipamide	103.087	1.11188	86.4092	3.81217	16.6782	101.626	0.31463	92.1867	0.734137	9.43891
{04F06}	Pergolide mesylate	94.5101	1.74725	71.9547	0.15884	22.5553	98.4793	1.3634	89.1453	0.629261	9.33403
{01D08}	Pyrimethamine	104.199	0.953043	87.8388	0.476521	16.3606	104.772	2.62192	95.4379	2.30729	9.33403
{09E08}	Tramadol hydrochloride	101.34	1.27072	87.5211	2.06493	13.8191	99.8427	2.09754	90.5087	0.734137	9.33403
{01E08}	Ticlopidine hydrochloride	101.34	5.08289	87.5211	2.38261	13.8191	102.045	3.04143	92.7111	2.51704	9.33403
{16G05}	Lomerizine hydrochloride	97.2104	4.12985	71.7959	5.71826	25.4145	106.765	3.1463	97.4305	4.92921	9.33403
{02C07}	Nicorandil	102.929	0.317681	85.4562	1.90609	17.4725	102.15	4.19507	92.9208	2.93655	9.22916
{09F07}	Ethotoin	100.228	2.06493	84.9796	3.01797	15.2487	96.2769	0	87.0477	2.09754	9.22916
{07C06}	Metaproterenol sulfate, orciprenaline sulfate	99.1164	1.5884	85.1385	0.317681	13.978	99.9476	0.104877	90.7184	0.524384	9.22916
{07F06}	Methoxamine hydrochloride	100.705	1.00486e-14	87.3623	7.30666	13.3426	101.626	0.31463	92.3964	5.34872	9.22916
{01B10}	Captopril	103.882	4.76521	90.0625	1.11188	13.8191	99.2134	1.46827	90.0891	1.15364	9.12428
{16A09}	Enrofloxacin	97.528	8.57739	84.9796	2.38261	12.5484	95.2281	7.34137	86.1038	2.20241	9.12428
{06E03}	Clobutinol hydrochloride	104.517	3.49449	92.7628	6.6713	11.7542	104.248	2.51704	95.1232	3.04143	9.12428
{07H09}	Gliclazide	104.835	0.317681	92.604	4.60637	12.2307	105.821	2.41217	96.6964	3.35606	9.12428
{05G05}	Probucol	99.7518	1.90609	86.5681	5.8771	13.1838	103.828	0.209754	94.7037	4.09019	9.12428
{16C05}	Nitazoxanide	89.2683	4.12985	62.1066	1.11188	27.1617	97.7451	2.09754	88.7257	1.46827	9.0194
{01F06}	Acetohexamide	103.723	3.97101	86.2504	1.11188	17.4725	100.577	3.46093	91.5574	0.524384	9.0194
{08C08}	Cilostazol	101.023	5.40058	81.644	3.17681	19.3785	100.891	5.66335	91.8721	2.7268	9.0194
{07H05}	Tolazamide	101.023	2.22377	88.9507	7.62434	12.0719	102.674	1.3634	93.655	2.62192	9.0194
{10D04}	Demeclocycline hydrochloride	82.597	3.17681	68.7779	2.38261	13.8191	85.0551	5.55847	76.1405	1.04877	8.91453
{14D08}	Formestane	101.34	3.17681	71.4782	3.81217	29.862	100.157	2.83167	91.2428	1.04877	8.91453
{14E06}	Topiramate	104.994	1.74725	88.9507	5.08289	16.0429	102.045	0.31463	93.1306	5.8731	8.91453
{16A05}	Nevirapine	103.882	3.49449	89.7449	4.60637	14.1368	100.262	4.40482	91.3477	2.83167	8.91453
{16D07}	Fenoldopam	100.228	2.70029	83.7089	0.476521	16.5194	97.011	1.57315	88.2014	1.78291	8.80965
{05F11}	Clebopride maleate	99.2753	0.476521	82.7559	6.19478	16.5194	102.15	1.46827	93.3403	6.29261	8.80965
{08H08}	Levetiracetam	100.705	4.12985	86.5681	2.06493	14.1368	100.052	3.1463	91.2428	1.04877	8.80965
{01F11}	Tolazoline hydrochloride	102.134	8.73623	88.1565	0.794202	13.978	100.157	5.34872	91.3477	0.943891	8.80965
{12F04}	Primidone	98.7988	3.81217	86.2504	0.794202	12.5484	98.0598	1.3634	89.2501	0.524384	8.80965
{14A03}	Tridihexethyl chloride	103.246	6.35362	90.0625	9.05391	13.1838	101.416	4.5097	92.6062	6.60724	8.80965
{09F11}	Cefmetazole sodium salt	98.9576	4.60637	87.2034	4.92405	11.7542	95.1232	4.29995	86.3136	3.88044	8.80965
{05C08}	Thioguanosine	86.2504	5.55942	46.0637	0.635362	40.1866	97.011	1.57315	88.3062	2.30729	8.70477
{14A10}	Oxyphenbutazone	116.748	3.65333	91.3333	18.5843	25.4145	111.799	0.209754	103.094	7.86576	8.70477
{08A06}	Atropine sulfate monohydrate	103.564	1.5884	89.2683	2.22377	14.2956	102.674	2.20241	93.9696	0.209754	8.70477
{08B03}	Mometasone furoate	96.575	1.27072	86.5681	0.794202	10.0069	95.8574	0.209754	87.1526	1.99266	8.70477
{16D03}	Pidotimod	96.4162	0.15884	87.9976	0.317681	8.41854	97.1159	0.209754	88.4111	1.78291	8.70477
{07A09}	Dosulepin hydrochloride	106.105	4.76521	77.5141	0	28.5913	107.708	4.71945	99.0037	1.04877	8.70477
{04B05}	Nortriptyline hydrochloride	98.4811	2.54145	70.5252	2.22377	27.9559	102.884	0.31463	94.2842	0.734137	8.5999
{12A09}	Promethazine hydrochloride	98.4811	0	78.1495	1.90609	20.3316	102.884	1.15364	94.2842	4.09019	8.5999
{01B11}	Minoxidil	103.882	3.17681	90.0625	2.06493	13.8191	102.15	1.25852	93.5501	1.67803	8.5999
{07A02}	Serotonin hydrochloride	112.3	5.55942	100.228	8.10086	12.0719	108.862	4.19507	100.262	3.56581	8.5999
{05E09}	Bepridil hydrochloride	84.8208	4.12985	56.5472	1.5884	28.2736	102.989	4.19507	94.3891	0.629261	8.5999
{12A06}	Dolasetron mesilate	105.947	3.33565	80.0556	0.635362	25.891	104.248	1.88778	95.6476	2.30729	8.5999
{05G08}	Carbetapentane citrate	95.4631	1.42956	74.8139	1.74725	20.6493	97.5354	2.51704	88.9355	0.419507	8.5999
{12G08}	Prazosin hydrochloride	105.47	5.71826	84.8208	0.317681	20.6493	101.206	1.3634	92.6062	1.15364	8.5999
{15G11}	Fosinopril	109.759	0.476521	86.8857	9.05391	22.873	103.304	3.46093	94.8086	7.34137	8.49502
{03G07}	Griseofulvin	81.3263	10.1658	48.764	3.65333	32.5623	93.655	6.81699	85.1599	1.04877	8.49502
{03G09}	Tropicamide	99.593	1.74725	84.8208	0.953043	14.7722	102.465	1.15364	93.9696	0.839014	8.49502
{01C06}	Thiamphenicol	102.452	4.92405	89.1095	0.15884	13.3426	101.521	4.19507	93.0257	0.524384	8.49502
{07D05}	Pyrazinamide	101.658	1.27072	90.3802	7.4655	11.2777	103.513	0.31463	95.0184	5.03408	8.49502
{03C06}	Aztreonam	101.499	1.74725	87.5211	0.476521	13.978	104.352	2.62192	95.8574	0.419507	8.49502
{05H05}	Kanamycin A sulfate	100.228	1.11188	87.2034	9.37159	13.0249	101.94	2.09754	93.4452	4.71945	8.49502
{15C08}	Fludarabine	96.8927	4.76521	85.2973	2.38261	11.5954	95.0184	1.46827	86.6282	1.04877	8.39014
{13E09}	Gabexate mesilate	76.5611	4.44753	51.3055	3.01797	25.2556	76.0357	3.67069	67.6455	1.3634	8.39014
{16D10}	Dofetilide	100.228	5.8771	88.7918	0.794202	11.4365	98.689	4.29995	90.2989	1.99266	8.39014
{11E02}	Olanzapine	99.1164	1.5884	70.3663	0.794202	28.7501	99.9476	1.99266	91.5574	1.15364	8.39014
{05B09}	N6-methyladenosine	103.087	3.97101	87.5211	1.74725	15.5664	104.143	1.78291	95.7525	0.734137	8.39014
{11E06}	Amiprilose hydrochloride	100.546	0.794202	89.4272	4.92405	11.1188	101.626	0.734137	93.3403	4.61458	8.28526
{11F02}	Paroxetine Hydrochloride	91.6509	3.01797	67.9837	4.76521	23.6672	100.682	3.56581	92.5013	2.51704	8.18039
{06E08}	Hydrocortisone base	98.9576	3.65333	80.0556	1.5884	18.902	98.1647	2.51704	89.9843	0.209754	8.18039
{01F07}	Sulpiride	100.546	0.15884	86.4092	0.317681	14.1368	98.4793	0.31463	90.2989	0.943891	8.18039
{01E07}	Naphazoline hydrochloride	100.864	2.38261	87.0446	1.90609	13.8191	100.052	0	91.8721	0	8.18039
{13D03}	Pizotifen malate	103.087	1.74725	82.2794	0.317681	20.8081	106.24	0.524384	98.0598	0.524384	8.18039
{02B04}	Azacyclonol	99.1164	3.81217	80.0556	0.317681	19.0609	99.4232	1.46827	91.2428	1.46827	8.18039
{14C03}	Ioxaglic acid	104.994	5.24174	89.4272	5.8771	15.5664	100.787	2.20241	92.6062	1.78291	8.18039
{03G05}	Oxymetazoline hydrochloride	101.181	2.06493	83.5501	2.22377	17.6313	102.884	0.734137	94.7037	1.78291	8.18039
{09D10}	Ibandronate sodium	102.929	0.635362	87.8388	0.476521	15.0898	104.982	1.3634	96.8013	0.943891	8.18039
{06G06}	Tosufloxacin hydrochloride	95.9396	11.1188	80.691	5.40058	15.2487	94.7037	11.2218	86.5233	4.29995	8.18039
{08A05}	Pentobarbital	101.34	0.953043	87.3623	2.85913	13.978	102.36	1.67803	94.1793	2.7268	8.18039
{14E10}	(S)-(-)-Cycloserine	103.723	3.33565	87.9976	0	15.7252	96.8013	3.04143	88.7257	1.04877	8.07551
{02H08}	Gallamine triethiodide	99.593	1.11188	80.3733	0.635362	19.2197	100.577	0.524384	92.5013	1.67803	8.07551
{01E10}	Amyleine hydrochloride	103.405	6.83014	87.9976	1.27072	15.4075	100.052	4.61458	91.9769	1.99266	8.07551
{04G03}	Lincomycin hydrochloride	99.593	2.06493	85.7739	3.49449	13.8191	102.674	0.734137	94.5988	2.30729	8.07551
{13D04}	Ribavirin	99.593	0.794202	89.9037	6.35362	9.68927	100.787	0.734137	92.7111	2.93655	8.07551
{16H02}	Cisatracurium besylate	94.9866	1.27072	78.3083	2.06493	16.6782	93.9696	3.35606	85.8941	4.09019	8.07551
{08H04}	Thiorphan	97.8457	1.90609	88.1565	0.476521	9.68927	98.0598	0.31463	89.9843	0	8.07551
{08E03}	Tizanidine hydrochloride	99.9107	0.476521	83.3912	2.38261	16.5194	99.3183	1.99266	91.3477	1.15364	7.97063
{09G08}	Diphenylpyraline hydrochloride	94.1924	3.97101	81.9617	0.635362	12.2307	93.3403	1.46827	85.3697	1.25852	7.97063
{01A07}	Isoflupredone acetate	103.564	4.12985	87.8388	2.06493	15.7252	99.6329	2.30729	91.6623	1.04877	7.97063
{01C03}	Panthenol (D)	100.387	4.44753	87.2034	0.476521	13.1838	98.0598	3.04143	90.0891	0.524384	7.97063
{02E09}	Spironolactone	96.2573	0.317681	85.2973	9.05391	10.96	99.1085	0.943891	91.1379	7.02674	7.97063
{04C05}	Dyclonine hydrochloride	93.557	3.01797	75.4492	1.11188	18.1078	98.689	1.57315	90.8233	1.46827	7.86576
{01B04}	Hydroflumethiazide	101.499	2.38261	89.1095	1.11188	12.3896	100.262	3.1463	92.3964	0.734137	7.86576
{08G02}	Mizolastine	94.5101	2.38261	70.2075	3.17681	24.3026	95.9622	2.62192	88.0965	4.82433	7.86576
{01E03}	Moxisylyte hydrochoride	100.228	1.11188	83.8678	0.317681	16.3606	97.4305	1.15364	89.5648	0.839014	7.86576
{12H06}	Florfenicol	92.2863	4.28869	81.8028	4.60637	10.4835	92.6062	0.524384	84.7404	3.77556	7.86576
{11B11}	Aminophylline	102.929	6.6713	93.7159	11.4365	9.21275	101.101	3.98532	93.2354	7.02674	7.86576
{01D03}	Epirizole	110.871	3.81217	92.2863	7.4655	18.5843	109.282	3.77556	101.416	6.18773	7.86576
{02C08}	Pioglitazone	96.4162	1.11188	87.3623	6.98898	9.05391	98.1647	1.42109e-14	90.2989	4.5097	7.86576
{16G04}	Tolterodine tartrate	96.7338	2.70029	85.7739	4.12985	10.96	97.9549	0.419507	90.194	0.419507	7.76088
{02A06}	Baclofen (R,S)	105.47	4.12985	96.0985	3.97101	9.37159	104.562	4.71945	96.8013	3.25118	7.76088
{15F09}	Telmisartan	103.405	6.51246	92.2863	4.60637	11.1188	97.4305	3.46093	89.7745	3.35606	7.656
{16A03}	Silodosin	104.835	0	87.0446	1.27072	17.7901	100.262	2.30729	92.6062	0.943891	7.656
{04D07}	Bumetanide	98.1634	2.22377	82.597	0.317681	15.5664	103.723	1.78291	96.0671	0.629261	7.656
{02D10}	Picotamide monohydrate	104.358	1.74725	91.1744	5.08289	13.1838	104.667	2.30729	97.011	3.88044	7.656
{14F04}	Misoprostol	105.47	1.27072	94.6689	3.49449	10.8012	109.177	4.09019	101.626	2.83167	7.55113
{03E10}	Metoclopramide monohydrochloride	101.976	0.953043	86.7269	4.12985	15.2487	102.989	2.93655	95.4379	3.35606	7.55113
{01E09}	Dicyclomine hydrochloride	97.528	3.81217	82.597	0.635362	14.931	101.206	6.18773	93.655	1.15364	7.55113
{14G08}	Ramipril	108.965	3.49449	94.9866	3.17681	13.978	103.513	2.62192	95.9622	3.88044	7.55113
{07B05}	Propylthiouracil	104.041	0.476521	90.0625	10.96	13.978	100.577	1.99266	93.0257	6.39748	7.55113
{02B03}	Zimelidine dihydrochloride monohydrate	97.8457	1.90609	77.8318	0.953043	20.0139	100.996	4.09019	93.5501	2.09754	7.44625
{14H05}	Saquinavir mesylate	109.759	3.33565	60.9947	1.5884	48.764	107.184	3.1463	99.7378	0.943891	7.44625
{12A04}	Digoxigenin	99.593	7.4655	86.5681	2.70029	13.0249	98.1647	5.45359	90.7184	0.31463	7.44625
{10E07}	Tinidazole	99.1164	2.85913	87.5211	0.15884	11.5954	96.5915	1.99266	89.1453	1.25852	7.44625
{13D05}	Cyclopenthiazide	100.069	1.90609	88.7918	1.42956	11.2777	105.926	4.19507	98.4793	0.31463	7.44625
{09B02}	Glimepiride	108.17	9.05391	100.228	8.10086	7.94202	103.199	6.71211	95.7525	5.97798	7.44625
{06B06}	Modafinil	101.658	1.27072	81.9617	3.49449	19.6962	100.891	1.67803	93.5501	2.93655	7.34137
{13H04}	Nomegestrol acetate	96.7338	5.24174	75.7669	0.476521	20.9669	95.4379	5.8731	88.0965	5.45359	7.34137
{14E05}	Levalbuterol hydrochloride	100.387	1.5884	86.2504	2.38261	14.1368	97.6403	0.734137	90.2989	2.62192	7.34137
{08C02}	Reboxetine mesylate	98.9576	3.65333	82.9147	0.317681	16.0429	97.9549	4.61458	90.6135	0.629261	7.34137
{02H02}	Erythromycin	60.0417	2.85913	45.2695	0.794202	14.7722	58.1017	1.88778	50.7604	0.839014	7.34137
{06F07}	Meclocycline sulfosalicylate	96.0985	12.2307	57.1826	7.30666	38.9159	91.4525	6.29261	84.1112	9.43891	7.34137
{06D04}	Cyanocobalamin	107.853	7.78318	89.2683	5.40058	18.5843	103.933	8.07551	96.5915	0.943891	7.34137
{06D03}	Corticosterone	101.023	6.6713	94.1924	7.78318	6.83014	103.933	6.81699	96.5915	5.55847	7.34137
{04F05}	Pimethixene maleate	85.7739	0.635362	56.0707	1.42956	29.7032	95.2281	1.88778	87.9916	1.99266	7.2365
{05C09}	Chlorprothixene hydrochloride	70.5252	6.35362	24.4614	7.94202	46.0637	90.8233	2.7268	83.5868	8.91453	7.2365
{01B08}	Levodopa	98.9576	5.55942	87.3623	0.953043	11.5954	97.2208	2.20241	89.9843	0.629261	7.2365
{12A07}	Clioquinol	18.2667	7.78318	11.4365	0	6.83014	12.8998	5.34872	5.66335	0.209754	7.2365
{12C06}	Urapidil hydrochloride	102.293	4.44753	88.3153	1.27072	13.978	99.6329	1.04877	92.3964	0.104877	7.2365
{07E08}	Tenoxicam	96.2573	3.49449	83.0736	2.06493	13.1838	101.311	1.67803	94.0745	0.104877	7.2365
{01F10}	Pheniramine maleate	100.864	6.51246	88.3153	1.27072	12.5484	98.5842	3.1463	91.3477	1.3634	7.2365
{14H10}	Clocortolone pivalate	106.582	3.97101	101.34	0	5.24174	100.262	5.66335	93.0257	8.07551	7.2365
{05B06}	Zaprinast	99.1164	0	87.2034	0.794202	11.913	105.926	1.04877	98.689	1.15364	7.2365
{06B09}	Biotin	95.622	0	85.2973	3.33565	10.3246	98.1647	0	91.033	0.839014	7.13162
{02C05}	Famotidine	103.246	1.90609	84.662	3.01797	18.5843	100.891	1.25852	93.7598	3.56581	7.13162
{01B06}	Heptaminol hydrochloride	101.181	3.65333	88.633	0.317681	12.5484	100.577	1.99266	93.4452	1.15364	7.13162
{13F11}	Rimexolone	112.141	13.978	102.293	6.6713	9.84811	106.24	8.28526	99.1085	7.656	7.13162
{10E05}	Furaltadone hydrochloride	97.0515	4.28869	85.7739	13.0249	11.2777	100.052	2.7268	92.9208	6.71211	7.13162
{15B04}	Bromhexine hydrochloride	98.9576	1.11188	85.4562	4.76521	13.5014	98.1647	1.88778	91.1379	1.3634	7.02674
{15B09}	Methenamine	102.611	2.24693e-14	88.9507	1.27072	13.6603	100.157	0.524384	93.1306	0.839014	7.02674
{16G06}	Ampiroxicam	97.3692	2.06493	85.2973	3.01797	12.0719	98.4793	0.31463	91.4525	1.88778	7.02674
{14D04}	Bethanechol chloride	97.8457	0.953043	87.0446	3.17681	10.8012	97.2208	0.104877	90.194	1.46827	7.02674
{15D10}	Anthralin	96.7338	3.65333	71.7959	3.81217	24.938	89.4599	2.83167	82.4331	1.25852	7.02674
{04B09}	Antazoline hydrochloride	99.1164	0.953043	82.7559	0.794202	16.3606	101.311	0.419507	94.2842	0.943891	7.02674
{16D04}	Benidipine hydrochloride	100.705	5.40058	87.2034	16.9959	13.5014	111.274	1.99266	104.248	11.956	7.02674
{06B07}	Bacampicillin hydrochloride	101.817	3.97101	89.1095	7.4655	12.7072	99.3183	5.97798	92.2916	3.77556	7.02674
{15B07}	Caffeine	104.041	1.74725	93.0805	10.1658	10.96	99.9476	1.15364	92.9208	5.66335	7.02674
{04E04}	Homochlorcyclizine dihydrochloride	86.4092	0	58.4533	2.22377	27.9559	96.8013	0.734137	89.8794	1.57315	6.92187
{12E09}	Nilutamide	96.7338	0.794202	84.9796	0.15884	11.7542	95.7525	1.15364	88.8306	1.3634	6.92187
{15C09}	Cladribine	105.947	1.11188	94.9866	10.8012	10.96	102.989	1.25852	96.0671	7.55113	6.92187
{15A05}	Sulbactam	103.882	4.76521	99.2753	1.42956	4.60637	103.304	3.67069	96.3818	0.104877	6.92187
{14D02}	Imidurea	102.134	3.65333	88.9507	6.98898	13.1838	99.4232	2.09754	92.5013	5.45359	6.92187
{01B05}	Sulfacetamide sodic hydrate	101.817	1.11188	91.4921	1.27072	10.3246	100.577	0.31463	93.655	0.943891	6.92187
{15C10}	Vardenafil	112.3	4.60637	94.6689	4.76521	17.6313	104.562	3.88044	97.6403	1.78291	6.92187
{02F09}	Terfenadine	90.2214	0	47.1756	9.05391	43.0458	96.9061	0	90.0891	0.734137	6.81699
{05H11}	Hesperidin	99.4341	0.953043	86.4092	0.635362	13.0249	99.4232	0.839014	92.6062	2.20241	6.81699
{09B07}	Lanatoside C	100.864	5.24174	91.0156	2.06493	9.84811	98.1647	3.56581	91.3477	0.31463	6.81699
{13B07}	Tracazolate hydrochloride	38.1217	16.2017	21.92	0	16.2017	60.5139	12.6901	53.6969	0.209754	6.81699
{01B02}	Meticrane	100.705	1.5884	91.8098	6.6713	8.89507	98.3744	0.209754	91.6623	3.77556	6.71211
{03G03}	Antimycin A	27.4794	1.11188	17.6313	1.11188	9.84811	49.6067	2.62192	42.8946	2.41217	6.71211
{11D04}	Eszopiclone	95.1454	3.97101	88.633	7.30666	6.51246	97.9549	3.35606	91.2428	1.88778	6.71211
{16F09}	Valdecoxib	107.217	10.96	84.9796	0.15884	22.2377	104.352	8.28526	97.6403	0.943891	6.71211
{02G06}	Chlortetracycline hydrochloride	90.5391	0.317681	77.1965	0.635362	13.3426	90.9282	0.31463	84.3209	2.09754	6.60724
{01H08}	Prednisone	104.676	4.28869	90.8567	1.90609	13.8191	98.0598	5.13896	91.4525	1.25852	6.60724
{07A10}	Ceftazidime pentahydrate	101.658	0	90.6979	0.794202	10.96	102.36	1.04877	95.7525	0.524384	6.60724
{07H07}	Mirtazapine	109.6	1.90609	99.1164	4.44753	10.4835	113.162	0.524384	106.555	3.56581	6.60724
{02D09}	Nalbuphine hydrochloride	98.3222	1.11188	87.9976	5.08289	10.3246	99.8427	1.67803	93.2354	3.46093	6.60724
{13B04}	Pirlindole mesylate	101.181	1.11188	83.2324	0.317681	17.949	104.248	2.51704	97.6403	0.943891	6.60724
{06C10}	Valacyclovir hydrochloride	101.658	0	86.7269	3.17681	14.931	102.989	0	96.3818	2.62192	6.60724
{16C11}	Azatadine maleate	107.058	7.94202	99.593	2.38261	7.4655	104.038	4.19507	97.4305	0.943891	6.60724
{16E06}	Phenothiazine	53.6881	6.6713	34.7861	2.70029	18.902	57.892	3.35606	51.2847	1.57315	6.60724
{04F11}	Diperodon hydrochloride	102.134	0.15884	77.3553	4.28869	24.7791	103.513	0.104877	96.9061	1.67803	6.60724
{12B04}	Felbinac	79.7379	18.7432	56.2295	4.12985	23.5084	98.3744	3.35606	91.8721	4.61458	6.50236
{03E06}	Tolfenamic acid	88.7918	0.15884	75.1315	3.65333	13.6603	94.494	0.31463	87.9916	3.25118	6.50236
{16B04}	Rizatriptan benzoate	100.705	2.85913	87.2034	0.794202	13.5014	98.3744	2.51704	91.8721	0	6.50236
{11E05}	Procyclidine hydrochloride	97.6869	0.794202	84.8208	2.85913	12.8661	98.1647	0.629261	91.6623	0.629261	6.50236
{02G03}	Dipyridamole	64.9658	1.11188	44.4753	1.5884	20.4904	63.87	0.31463	57.3676	0.524384	6.50236
{14E09}	(+,-)-Synephrine	105.311	4.28869	81.3263	3.81217	23.9849	100.262	2.30729	93.7598	6.29261	6.50236
{02F04}	Hydroxyzine dihydrochloride	97.3692	1.11188	76.0846	0.15884	21.2846	102.36	2.09754	95.8574	2.51704	6.50236
{02F10}	Cefotaxime sodium salt	99.593	3.65333	86.2504	4.28869	13.3426	100.891	2.51704	94.3891	5.45359	6.50236
{12A11}	Esmolol hydrochloride	104.676	4.60637	91.8098	4.76521	12.8661	100.262	1.46827	93.8647	3.04143	6.39748
{14D09}	Benzylpenicillin sodium	107.694	1.5884	82.1205	6.19478	25.5733	103.513	1.57315	97.1159	6.08285	6.39748
{12G07}	Altretamine	97.3692	0.794202	81.8028	1.11188	15.5664	95.0184	0.629261	88.6209	0.943891	6.39748
{08E06}	Carbadox	93.557	1.42956	80.691	1.27072	12.8661	94.0745	1.15364	87.677	1.46827	6.39748
{01H11}	Trimethobenzamide hydrochloride	102.77	2.38261	90.2214	1.27072	12.5484	97.7451	0.209754	91.3477	2.83167	6.39748
{09E10}	Butylscopolammonium (n-) bromide	96.7338	1.74725	87.5211	0.476521	9.21275	95.0184	0.839014	88.6209	0.31463	6.39748
{12F08}	Dehydroisoandosterone 3-acetate	91.6509	1.42956	70.5252	2.54145	21.1258	92.0818	0.419507	85.6843	3.04143	6.39748
{06F11}	Dinoprost trometamol	100.705	0	83.0736	1.11188	17.6313	100.472	0	94.0745	0.524384	6.39748
{01D02}	Chloramphenicol	102.611	1.27072	92.604	6.83014	10.0069	99.1085	0.104877	92.7111	6.50236	6.39748
{01G07}	Minaprine dihydrochloride	100.228	7.4655	88.1565	1.74725	12.0719	98.689	3.67069	92.2916	2.09754	6.39748
{05A10}	Tacrine hydrochloride	103.564	5.08289	100.546	0.15884	3.01797	106.45	3.67069	100.052	0.419507	6.39748
{04C09}	Vinpocetine	99.7518	1.90609	89.2683	7.94202	10.4835	99.5281	1.57315	93.2354	6.60724	6.29261
{15F07}	Benztropine mesylate	104.676	3.65333	84.662	2.06493	20.0139	102.36	1.67803	96.0671	4.40482	6.29261
{13E05}	Meptazinol hydrochloride	101.181	1.74725	89.7449	3.65333	11.4365	98.7939	0.839014	92.5013	2.7268	6.29261
{01G03}	Homatropine hydrobromide (R,S)	101.976	2.22377	91.1744	4.76521	10.8012	98.4793	0.31463	92.1867	3.46093	6.29261
{05C04}	Desipramine hydrochloride	94.8278	0.476521	70.3663	1.42956	24.4614	99.8427	0.419507	93.5501	3.35606	6.29261
{08D05}	Diclofenac sodium	67.5072	3.65333	44.793	0.317681	22.7142	80.9649	4.82433	74.6723	1.46827	6.29261
{09E07}	Tigecycline	89.4272	2.06493	80.691	3.49449	8.73623	85.2648	1.78291	78.9722	1.99266	6.29261
{02F02}	Glipizide	103.723	0.476521	96.2573	5.08289	7.4655	104.352	0.524384	98.0598	0.734137	6.29261
{02C04}	Cyproheptadine hydrochloride	94.0336	1.5884	75.4492	1.42956	18.5843	100.052	1.04877	93.8647	2.62192	6.18773
{08A10}	Entacapone	92.4452	6.6713	87.9976	0.635362	4.44753	86.6282	12.3755	80.4405	1.3634	6.18773
{03B11}	Flutamide	81.9617	3.17681	58.2945	0.476521	23.6672	85.0551	2.41217	78.8673	4.19507	6.18773
{09D03}	Sumatriptan succinate	98.4811	5.71826	91.9686	10.96	6.51246	97.5354	5.03408	91.3477	7.656	6.18773
{01D11}	Niclosamide	96.0985	0.15884	83.7089	2.38261	12.3896	96.5915	0.104877	90.4038	2.51704	6.18773
{15E06}	Fluocinolone acetonide	105.152	2.22377	93.7159	6.35362	11.4365	102.465	1.15364	96.3818	6.81699	6.08285
{14F08}	(-)-Isoproterenol hydrochloride	102.929	1.90609	86.8857	2.70029	16.0429	95.9622	2.62192	89.8794	1.57315	6.08285
{04A06}	Dropropizine (R,S)	100.705	1.5884	89.586	6.6713	11.1188	101.73	0.629261	95.6476	4.19507	6.08285
{01D07}	Troleandomycin	100.546	0.794202	89.586	0.317681	10.96	98.3744	1.25852	92.2916	0.839014	6.08285
{09B05}	Benfotiamine	99.7518	0.635362	89.586	4.12985	10.1658	96.3818	0.104877	90.2989	3.67069	6.08285
{09D08}	Thiamine hydrochloride	98.0046	0.15884	90.0625	2.38261	7.94202	95.7525	0.943891	89.6696	2.41217	6.08285
{11G02}	Gabapentin	99.4341	1.27072	94.5101	7.78318	4.92405	99.1085	0.31463	93.0257	2.62192	6.08285
{07B09}	Artemisinin	69.8898	0.635362	32.4035	1.27072	37.4863	82.4331	2.09754	76.3503	1.04877	6.08285
{01A06}	Atracurium besylate	101.499	3.97101	83.0736	2.38261	18.4255	98.689	3.46093	92.6062	2.20241	6.08285
{09C10}	Zonisamide	104.517	0.953043	91.4921	0.635362	13.0249	98.7939	1.88778	92.7111	2.7268	6.08285
{06D06}	Cyclosporin A	145.498	18.1078	122.148	9.05391	23.3495	133.613	11.3267	127.53	6.29261	6.08285
{09E11}	Irinotecan hydrochloride trihydrate	109.123	0.794202	91.6509	2.38261	17.4725	104.667	0.629261	98.5842	2.93655	6.08285
{12F05}	Flucytosine	97.8457	4.76521	88.4741	2.06493	9.37159	96.3818	1.78291	90.4038	0.629261	5.97798
{14G10}	Rifabutin	106.264	4.28869	99.4341	0	6.83014	103.094	0.943891	97.1159	8.39014	5.97798
{02B05}	Azathioprine	103.087	0.476521	99.9107	7.4655	3.17681	104.562	0.104877	98.5842	5.24384	5.97798
{02G05}	Loperamide hydrochloride	98.4811	0.317681	68.9368	0.953043	29.5443	105.296	1.25852	99.3183	1.78291	5.97798
{08H07}	Penciclovir	100.069	1.90609	82.7559	0.476521	17.3136	101.626	0.734137	95.6476	1.25852	5.97798
{12C04}	Diloxanide furoate	91.3333	3.97101	73.702	0.953043	17.6313	91.1379	2.41217	85.2648	1.99266	5.8731
{01E05}	Isoxicam	91.9686	6.83014	72.5901	3.01797	19.3785	92.6062	7.2365	86.7331	1.3634	5.8731
{10G10}	Drofenine hydrochloride	98.0046	6.51246	81.9617	0.635362	16.0429	99.0037	6.29261	93.1306	0.629261	5.8731
{01B03}	Benzonatate	92.1275	2.54145	77.3553	1.11188	14.7722	89.1453	2.09754	83.2722	0.419507	5.8731
{15D04}	Mitotane	85.615	2.38261	71.637	1.11188	13.978	91.3477	1.99266	85.4746	0.943891	5.8731
{08D03}	Etofenamate	73.2255	7.78318	59.2475	1.42956	13.978	100.262	6.08285	94.3891	2.09754	5.8731
{03G04}	Xylometazoline hydrochloride	102.611	0.953043	86.5681	3.65333	16.0429	104.038	1.25852	98.1647	3.56581	5.8731
{09F06}	Venlafaxine	95.9396	5.71826	85.615	4.28869	10.3246	94.8086	4.19507	89.0404	3.04143	5.76822
{09A10}	Etanidazole	100.705	2.22377	91.3333	3.33565	9.37159	97.9549	1.88778	92.1867	3.88044	5.76822
{15D05}	Ambrisentan	98.4811	0.317681	89.2683	5.71826	9.21275	99.6329	0.629261	93.8647	3.88044	5.76822
{16F03}	Indinavir sulfate	94.3512	2.54145	88.4741	3.33565	5.8771	95.5427	2.62192	89.7745	0.839014	5.76822
{03B05}	Alverine citrate salt	97.8457	0.953043	78.3083	0.794202	19.5374	98.1647	2.09754	92.3964	0.943891	5.76822
{01A08}	Amiloride hydrochloride dihydrate	98.6399	5.24174	80.3733	2.85913	18.2667	94.5988	2.30729	88.8306	3.25118	5.76822
{15H07}	Rosiglitazone Hydrochloride	99.593	8.10086	76.4023	7.4655	23.1907	88.4111	9.54379	82.6429	6.08285	5.76822
{03C09}	Pentolinium bitartrate	101.817	3.01797	87.9976	1.5884	13.8191	102.465	3.04143	96.6964	0.839014	5.76822
{09D04}	Opipramol dihydrochloride	91.3333	1.11188	69.5721	0.635362	21.7611	98.0598	1.3634	92.3964	3.04143	5.66335
{10H02}	(R) -Naproxen sodium salt	84.5031	6.98898	67.666	2.22377	16.8371	87.1526	6.39748	81.4893	3.46093	5.66335
{06E10}	Pilocarpine nitrate	98.1634	0	83.2324	0	14.931	98.5842	0	92.9208	0.209754	5.66335
{03C11}	Tolbutamide	106.423	0.317681	87.3623	0	19.0609	104.248	0.839014	98.5842	0.209754	5.66335
{15F03}	Atorvastatin	106.105	0	69.2544	2.22377	36.851	85.0551	10.173	79.4966	1.25852	5.55847
{16B03}	Ezetimibe	96.575	8.57739	88.4741	5.8771	8.10086	98.7939	6.29261	93.2354	4.71945	5.55847
{06B11}	Erlotinib	108.329	0	98.1634	11.1188	10.1658	104.877	0	99.3183	3.04143	5.55847
{10C04}	Medrysone	92.9217	6.19478	74.8139	3.01797	18.1078	91.7672	5.55847	86.3136	1.78291	5.45359
{01F03}	Carbamazepine	101.658	1.5884	92.7628	1.90609	8.89507	99.2134	0.419507	93.7598	1.04877	5.45359
{09E04}	Pempidine	96.575	3.81217	92.9217	8.73623	3.65333	95.9622	1.3634	90.5087	7.02674	5.45359
{03E11}	Fenbendazole	96.2573	3.49449	82.7559	1.11188	13.5014	98.7939	1.25852	93.3403	2.7268	5.45359
{16F06}	Rasagiline	90.0625	0.476521	84.5031	1.27072	5.55942	91.033	0.419507	85.5794	1.04877	5.45359
{14C04}	Naftifine hydrochloride	15.5664	1.5884	13.1838	3.01797	2.38261	55.4798	4.29995	50.0262	2.20241	5.45359
{12B10}	Adrenosterone	98.3222	0.476521	83.7089	1.42956	14.6133	95.4379	1.46827	89.9843	1.46827	5.45359
{01G06}	Diphenhydramine hydrochloride	99.9107	5.24174	87.2034	2.06493	12.7072	99.4232	3.1463	93.9696	2.09754	5.45359
{05F02}	Ketotifen fumarate	95.7808	0.476521	87.5211	10.96	8.2597	100.682	2.93655	95.2281	2.51704	5.45359
{05E10}	Meloxicam	85.2973	3.97101	63.3773	0.794202	21.92	93.5501	0.209754	88.2014	0.104877	5.34872
{14B11}	Oxaprozin	91.9686	10.0069	72.7489	4.44753	19.2197	90.8233	7.76088	85.4746	0.734137	5.34872
{12D05}	Estrone	86.0915	1.90609	73.8608	2.06493	12.2307	86.9428	1.78291	81.5941	0.839014	5.34872
{01C08}	Doxylamine succinate	98.1634	1.5884	86.0915	1.27072	12.0719	96.4866	1.04877	91.1379	1.57315	5.34872
{12C03}	Abacavir Sulfate	97.2104	2.54145	90.5391	0.317681	6.6713	98.4793	0.104877	93.1306	2.51704	5.34872
{04A10}	Bupropion hydrochloride	103.246	0.635362	92.1275	5.40058	11.1188	103.828	1.04877	98.4793	3.04143	5.34872
{01H10}	Diphemanil methylsulfate	98.6399	6.19478	84.5031	1.5884	14.1368	97.2208	3.04143	91.8721	0.419507	5.34872
{09F09}	Tetrahydrozoline hydrochloride	96.4162	3.65333	87.9976	3.17681	8.41854	96.2769	2.30729	91.033	2.93655	5.24384
{14F03}	Ranolazine	101.499	0.794202	89.7449	2.38261	11.7542	99.4232	1.25852	94.1793	2.7268	5.24384
{02E11}	Dexamethasone acetate	101.499	3.97101	96.2573	5.71826	5.24174	102.884	3.67069	97.6403	6.18773	5.24384
{02B10}	Mianserine hydrochloride	97.6869	2.06493	82.597	1.27072	15.0898	99.2134	0.209754	94.0745	1.78291	5.13896
{13D07}	Prothionamide	103.723	4.60637	93.7159	2.22377	10.0069	103.933	3.88044	98.7939	0.839014	5.13896
{12F09}	Benserazide hydrochloride	85.2973	3.33565	63.8539	0.635362	21.4435	80.3356	5.66335	75.1966	0.524384	5.13896
{09A06}	Flurandrenolide	101.976	1.90609	89.586	2.85913	12.3896	97.2208	2.62192	92.0818	2.09754	5.13896
{04C07}	Disopyramide	100.069	1.27072	90.2214	9.84811	9.84811	101.206	1.57315	96.0671	6.50236	5.13896
{04A09}	Clonidine hydrochloride	102.452	1.11188	92.9217	5.55942	9.53043	104.352	2.62192	99.2134	4.40482	5.13896
{12E02}	Nizatidine	103.564	1.90609	88.3153	0.635362	15.2487	99.0037	4.82433	93.8647	0.31463	5.13896
{03C03}	Levamisole hydrochloride	102.452	0.794202	94.5101	2.06493	7.94202	102.465	3.25118	97.3256	0.209754	5.13896
{03A06}	Ethosuximide	102.611	0.317681	94.8278	2.06493	7.78318	102.989	1.04877	97.85	0.943891	5.13896
{11E10}	Clinafloxacin	97.6869	4.60637	87.8388	6.83014	9.84811	95.5427	2.62192	90.4038	3.1463	5.13896
{16B11}	Estramustine	107.376	5.08289	97.8457	4.44753	9.53043	103.094	3.67069	98.0598	4.71945	5.03408
{06F09}	Melatonin	100.705	0	82.9147	4.12985	17.7901	97.3256	0	92.2916	3.98532	5.03408
{04G07}	Clemastine fumarate	83.7089	0.15884	53.2116	1.74725	30.4974	97.4305	0.104877	92.3964	0.943891	5.03408
{05B05}	Sulfisoxazole	87.3623	0	77.673	2.70029	9.68927	96.172	1.78291	91.1379	1.3634	5.03408
{03G08}	Clemizole hydrochloride	100.069	2.22377	73.5431	1.42956	26.5264	103.513	1.99266	98.4793	1.3634	5.03408
{05B04}	Zidovudine, AZT	99.1164	1.27072	91.3333	6.51246	7.78318	101.416	1.15364	96.3818	3.46093	5.03408
{13F08}	Etilefrine hydrochloride	104.676	3.01797	96.8927	3.49449	7.78318	103.094	0.943891	98.0598	2.41217	5.03408
{05A08}	Cefoperazone dihydrate	101.023	0.953043	98.6399	3.01797	2.38261	103.304	2.20241	98.2695	1.15364	5.03408
{11E03}	Trimeprazine tartrate	87.5211	2.38261	71.4782	3.81217	16.0429	96.9061	1.88778	91.9769	3.88044	4.92921
{01C04}	Sulfadiazine	97.528	4.44753	85.4562	2.54145	12.0719	97.6403	6.18773	92.7111	4.19507	4.92921
{08A09}	Acarbose	104.676	0.794202	93.7159	0.953043	10.96	109.386	1.99266	104.457	0.839014	4.92921
{14E04}	Isosorbide mononitrate	98.3222	0.794202	88.1565	3.97101	10.1658	96.2769	1.67803	91.3477	4.09019	4.92921
{12E08}	Quinapril hydrochloride	98.7988	3.81217	89.9037	4.12985	8.89507	98.0598	1.15364	93.1306	3.35606	4.92921
{05F03}	Debrisoquin sulfate	97.528	1.27072	92.2863	14.7722	5.24174	101.835	0.524384	96.9061	7.97063	4.92921
{03A08}	Riluzole hydrochloride	52.2585	1.11188	27.3206	2.22377	24.938	54.2213	1.15364	49.2921	1.88778	4.92921
{13D10}	Proguanil hydrochloride	109.759	13.1838	92.7628	2.22377	16.9959	108.862	9.0194	103.933	1.78291	4.92921
{10A03}	Isopyrin hydrochloride	100.864	0.794202	87.0446	2.54145	13.8191	96.172	0.524384	91.2428	0.629261	4.92921
{15E10}	Tripelennamine hydrochloride	106.9	1.42956	94.9866	3.49449	11.913	100.157	1.57315	95.2281	1.88778	4.92921
{04H05}	Enalapril maleate	98.4811	1.27072	87.0446	9.21275	11.4365	98.1647	0.629261	93.2354	3.46093	4.92921
{08B05}	Dacarbazine	95.622	1.90609	86.2504	0.476521	9.37159	97.9549	3.35606	93.0257	0.524384	4.92921
{02E10}	Pirenzepine dihydrochloride	101.658	1.5884	95.3043	7.30666	6.35362	103.723	0.734137	98.7939	5.8731	4.92921
{09F04}	Promazine hydrochloride	91.3333	0.15884	71.9547	0.15884	19.3785	95.6476	0	90.8233	3.77556	4.82433
{14A05}	Prednicarbate	118.018	3.01797	109.759	10.0069	8.2597	113.791	2.83167	108.967	4.5097	4.82433
{09B06}	Halcinonide	93.8747	1.74725	86.8857	1.11188	6.98898	96.5915	1.3634	91.7672	0.104877	4.82433
{01G10}	Acebutolol hydrochloride	100.705	7.30666	91.6509	0.794202	9.05391	98.0598	3.88044	93.2354	1.78291	4.82433
{15G10}	Imiquimod	110.394	1.42956	82.597	0	27.7971	104.038	1.25852	99.2134	14.0535	4.82433
{13C06}	Guaiacol	103.882	0.953043	94.6689	1.5884	9.21275	102.674	0.31463	97.9549	1.46827	4.71945
{11D10}	Ganciclovir	105.629	4.28869	99.9107	16.3606	5.71826	102.779	3.98532	98.0598	10.3828	4.71945
{07E09}	Triflusal	94.5101	2.38261	72.9078	2.38261	21.6023	91.7672	0.31463	87.0477	2.09754	4.71945
{07A04}	Rofecoxib	101.658	3.17681	91.6509	10.6423	10.0069	101.101	6.08285	96.3818	6.60724	4.71945
{14A11}	Quinethazone	113.889	1.42956	106.741	6.6713	7.14782	106.66	1.15364	101.94	2.93655	4.71945
{12G10}	(+,-)-Octopamine hydrochloride	105.629	1.42956	97.3692	11.5954	8.2597	99.7378	2.83167	95.0184	4.61458	4.71945
{09A08}	Rebamipide	99.1164	1.90609	89.7449	5.55942	9.37159	96.4866	1.88778	91.8721	3.1463	4.61458
{07C05}	Etifenin	100.228	0.476521	87.6799	4.12985	12.5484	99.0037	2.30729	94.3891	2.30729	4.61458
{16G09}	Palonosetron hydrochloride	103.246	6.03594	94.5101	3.65333	8.73623	99.0037	4.19507	94.3891	0.839014	4.61458
{07B03}	Nitrofural	95.4631	1.74725	89.586	10.4835	5.8771	97.1159	0.839014	92.5013	5.66335	4.61458
{16A10}	Ubenimex	107.058	6.98898	110.553	3.81217	-3.49449	106.555	7.13162	101.94	2.30729	4.61458
{01E06}	(S)-Naproxen	72.5901	0.794202	61.3124	1.90609	11.2777	83.1673	2.83167	78.5527	1.15364	4.61458
{13C07}	Capecitabine	105.152	0.635362	99.2753	0.476521	5.8771	103.199	0.839014	98.5842	0.839014	4.61458
{06G04}	Metrizamide	101.658	13.3426	98.7988	8.57739	2.85913	104.772	11.8511	100.157	8.28526	4.61458
{11D06}	Zolmitriptan	105.788	1.27072	93.2394	3.97101	12.5484	100.787	1.15364	96.2769	3.98532	4.5097
{03H08}	Ofloxacin	95.3043	0.953043	84.3443	1.74725	10.96	95.8574	1.67803	91.3477	0.943891	4.5097
{04A11}	Alprenolol hydrochloride	104.041	0.794202	93.7159	12.0719	10.3246	101.626	0.734137	97.1159	7.76088	4.5097
{12C02}	Hymecromone	101.023	0.317681	91.6509	3.01797	9.37159	97.011	0.943891	92.5013	3.77556	4.5097
{04G04}	Telenzepine dihydrochloride	99.7518	0.317681	91.1744	14.931	8.57739	103.199	1.04877	98.689	11.0121	4.5097
{06D11}	Epiandrosterone	91.8098	0	75.9257	1.5884	15.884	97.9549	0	93.5501	1.46827	4.40482
{06E02}	Estradiol-17 beta	79.5791	13.5014	70.684	0.15884	8.89507	81.3844	14.0535	76.9795	1.42109e-14	4.40482
{16E10}	Zoledronic acid hydrate	108.012	4.44753	101.658	6.35362	6.35362	109.177	1.57315	104.772	4.29995	4.40482
{14F02}	Spaglumic acid	100.705	3.49449	95.622	7.30666	5.08289	99.5281	1.3634	95.1232	7.02674	4.40482
{02D11}	Triamcinolone	101.658	1.90609	98.3222	3.01797	3.33565	101.94	0.629261	97.5354	1.88778	4.40482
{04D10}	Methylprednisolone, 6-alpha	101.34	0.635362	90.3802	11.913	10.96	103.304	0.524384	98.8988	9.33403	4.40482
{15B10}	Phentermine hydrochloride	104.517	1.5884	94.3512	6.35362	10.1658	100.157	0.943891	95.7525	4.5097	4.40482
{05D02}	Chlorthalidone	102.134	3.65333	96.2573	5.40058	5.8771	104.562	3.67069	100.157	2.20241	4.40482
{07A03}	Cefotiam hydrochloride	102.134	1.42956	96.4162	10.96	5.71826	102.255	0.734137	97.85	7.44625	4.40482
{04B10}	Ethacrynic acid	84.9796	0.15884	75.7669	5.55942	9.21275	84.9502	1.46827	80.5454	1.67803	4.40482
{05A02}	Streptomycin sulfate	102.611	1.27072	101.023	3.81217	1.5884	104.352	0.104877	99.9476	1.15364	4.40482
{06G10}	Niridazole	94.9866	0	80.691	2.54145	14.2956	93.7598	0	89.4599	2.20241	4.29995
{04D02}	Vincamine	97.3692	0.15884	86.2504	1.42956	11.1188	95.333	1.3634	91.033	1.67803	4.29995
{04C04}	Doxepin hydrochloride	96.575	0.953043	73.702	2.22377	22.873	96.6964	1.67803	92.3964	0.943891	4.29995
{06H08}	Progesterone	69.2544	0	50.9878	3.01797	18.2667	81.8039	0	77.5039	3.88044	4.29995
{06G09}	Neostigmine bromide	94.6689	0	83.3912	1.11188	11.2777	96.4866	0	92.1867	0.524384	4.29995
{05A07}	Methyldopa (L,-)	100.864	1.11188	91.4921	2.54145	9.37159	100.682	1.46827	96.3818	2.41217	4.29995
{16E02}	Cefuroxime axetil	97.0515	0.15884	92.1275	7.30666	4.92405	96.4866	1.67803	92.1867	2.41217	4.29995
{08B10}	Lacidipine	96.0985	4.60637	92.4452	0.953043	3.65333	96.2769	5.66335	91.9769	0.31463	4.29995
{15B06}	Amcinonide	97.528	4.12985	90.3802	6.19478	7.14782	98.7939	2.51704	94.494	5.13896	4.29995
{12D07}	Nitrendipine	85.615	1.11188	79.5791	0.476521	6.03594	89.8794	3.67069	85.6843	1.15364	4.19507
{12G09}	Timolol maleate salt	100.705	0.317681	87.9976	2.54145	12.7072	97.3256	2.51704	93.1306	0.629261	4.19507
{01H07}	Dibucaine	101.023	1.00486e-14	84.9796	1.42956	16.0429	98.3744	0.209754	94.1793	0.209754	4.19507
{09C11}	Irsogladine maleate	99.4341	0.953043	88.7918	2.06493	10.6423	93.7598	1.04877	89.5648	1.04877	4.19507
{07C02}	Vigabatrin hydrochloride	100.546	1.74725	94.6689	10.8012	5.8771	100.157	1.15364	95.9622	5.97798	4.19507
{03A03}	Pentylenetetrazole	105.311	3.65333	104.199	2.85913	1.11188	107.079	4.5097	102.884	0.734137	4.19507
{11B05}	Cefsulodin sodium salt	94.9866	4.76521	90.0625	0.794202	4.92405	99.3183	3.25118	95.1232	0.524384	4.19507
{07H08}	Dirithromycin	99.1164	2.22377	88.9507	9.53043	10.1658	99.0037	3.35606	94.9135	6.39748	4.09019
{07H10}	Tazarotene	90.3802	0.476521	81.1675	2.70029	9.21275	95.6476	0.209754	91.5574	1.3634	4.09019
{07B04}	Omeprazole	89.1095	4.60637	86.8857	16.3606	2.22377	94.7037	5.13896	90.6135	9.64866	4.09019
{15D03}	Mesna	100.387	0	99.1164	0.635362	1.27072	99.2134	0.419507	95.1232	1.3634	4.09019
{02A08}	Diazoxide	106.582	2.38261	97.3692	3.97101	9.21275	104.877	2.93655	100.787	0.943891	4.09019
{02F08}	Clindamycin hydrochloride	98.4811	4.44753	90.6979	8.41854	7.78318	100.262	4.19507	96.172	5.34872	4.09019
{05A06}	Ascorbic acid	99.593	1.42956	92.1275	0.953043	7.4655	100.367	1.57315	96.2769	0.629261	4.09019
{01H06}	Adiphenine hydrochloride	98.7988	7.62434	87.2034	1.42956	11.5954	96.9061	5.45359	92.8159	1.3634	4.09019
{07B07}	Tiaprofenic acid	93.8747	0.794202	77.8318	0.317681	16.0429	87.3623	1.3634	83.377	0.31463	3.98532
{13B05}	Pronethalol hydrochloride	98.6399	2.06493	91.9686	1.74725	6.6713	99.3183	1.99266	95.333	1.78291	3.98532
{02C09}	Nomifensine maleate	99.7518	5.71826	90.8567	5.08289	8.89507	102.36	3.98532	98.3744	3.56581	3.98532
{12F11}	Allopurinol	101.658	0	93.3982	4.76521	8.2597	98.2695	1.3634	94.2842	0.31463	3.98532
{09C08}	Acefylline	96.575	1.90609	90.0625	2.06493	6.51246	95.1232	0.943891	91.1379	1.99266	3.98532
{09D05}	Nalidixic acid sodium salt	84.8208	0.317681	49.2405	1.5884	35.5803	104.248	2.30729	100.262	2.09754	3.98532
{11A08}	Chloropyramine hydrochloride	98.7988	1.90609	76.0846	1.11188	22.7142	96.172	2.62192	92.2916	2.30729	3.88044
{10C02}	Bimatoprost	103.882	1.5884	94.5101	5.55942	9.37159	99.3183	0.104877	95.4379	4.19507	3.88044
{09B10}	6-Furfurylaminopurine	97.0515	1.42956	87.5211	2.38261	9.53043	93.3403	1.25852	89.4599	0.943891	3.88044
{11F11}	Methylhydantoin-5-(L)	106.105	7.94202	96.575	11.7542	9.53043	100.682	4.19507	96.8013	6.39748	3.88044
{13G10}	Risperidone	110.076	5.24174	103.882	12.0719	6.19478	104.877	0.839014	100.996	9.96329	3.88044
{07G03}	Probenecid	90.0625	3.97101	81.4852	4.92405	8.57739	89.8794	2.62192	86.1038	0.734137	3.77556
{13C04}	Dimaprit dihydrochloride	101.499	3.33565	93.8747	6.51246	7.62434	99.5281	3.25118	95.7525	4.29995	3.77556
{09F05}	Sulfamerazine	94.3512	1.27072	88.1565	6.19478	6.19478	94.7037	0.104877	90.9282	4.71945	3.77556
{02A04}	Edrophonium chloride	106.9	5.8771	101.181	0.794202	5.71826	112.113	4.71945	108.338	2.20241	3.77556
{03F08}	Mebendazole	89.4272	6.19478	67.9837	1.90609	21.4435	93.1306	3.77556	89.355	0.629261	3.77556
{12E10}	Ketorolac tromethamine	94.0336	2.22377	78.7849	3.17681	15.2487	89.7745	2.09754	85.999	2.93655	3.77556
{12A05}	Meglumine	100.228	5.24174	88.633	3.17681	11.5954	95.7525	2.83167	92.0818	1.04877	3.67069
{10D02}	Terazosin hydrochloride	103.564	3.49449	93.0805	3.17681	10.4835	98.689	2.41217	95.0184	0.839014	3.67069
{01D09}	Hexamethonium dibromide dihydrate	98.4811	1.27072	89.1095	3.65333	9.37159	95.9622	0.104877	92.2916	3.35606	3.67069
{09E03}	Secnidazole	99.9107	3.33565	95.9396	13.3426	3.97101	98.1647	2.51704	94.494	9.75354	3.67069
{07D08}	Nystatine	97.3692	5.55942	50.5113	2.54145	46.8579	107.289	0.943891	103.618	2.30729	3.67069
{06F06}	Mebhydroline 1,5-naphtalenedisulfonate	93.0805	7.30666	63.8539	2.85913	29.2266	92.3964	4.29995	88.7257	3.35606	3.67069
{01A09}	Amprolium hydrochloride	97.0515	3.97101	89.1095	0.15884	7.94202	98.1647	2.7268	94.5988	2.51704	3.56581
{11H10}	Rabeprazole Sodium salt	99.593	3.65333	97.0515	14.7722	2.54145	98.2695	3.25118	94.7037	5.13896	3.56581
{12G04}	Pralidoxime chloride	103.405	1.74725	96.7338	2.06493	6.6713	100.367	0.943891	96.9061	0.419507	3.46093
{16F10}	Besifloxacin hydrochloride	93.3982	6.35362	88.4741	2.70029	4.92405	91.5574	8.28526	88.0965	2.7268	3.46093
{13B10}	Ozagrel hydrochloride	110.235	9.53043	104.994	12.5484	5.24174	106.45	5.13896	103.094	8.70477	3.35606
{12G02}	Pentetic acid	88.7918	5.24174	18.7432	1.5884	70.0486	91.7672	4.09019	88.4111	0.734137	3.35606
{15D02}	5-fluorouracil	54.3234	5.71826	36.851	0	17.4725	61.4578	4.61458	58.1017	1.25852	3.35606
{14D07}	Ciprofibrate	95.4631	2.38261	78.9437	3.65333	16.5194	85.5794	0.839014	82.2234	1.67803	3.35606
{11H06}	Reserpine	106.741	5.40058	101.658	3.17681	5.08289	107.079	2.83167	103.723	1.99266	3.35606
{11B02}	Auranofin	25.5733	2.06493	23.1907	1.27072	2.38261	33.0362	1.99266	29.6801	2.41217	3.35606
{01D05}	Triamterene	99.1164	2.54145	88.3153	0.635362	10.8012	98.0598	2.83167	94.7037	2.62192	3.35606
{16C06}	Nateglinide	99.1164	5.40058	83.5501	2.54145	15.5664	93.9696	6.71211	90.7184	1.15364	3.25118
{11H08}	Scopolamine hydrochloride	100.864	4.60637	94.3512	7.94202	6.51246	97.3256	2.30729	94.0745	3.46093	3.25118
{05C03}	Methapyrilene hydrochloride	97.3692	1.11188	91.1744	12.3896	6.19478	100.262	2.93655	97.011	6.60724	3.25118
{06H03}	Itopride	105.152	5.71826	106.9	1.11188	-1.74725	104.772	3.67069	101.521	0	3.25118
{04H09}	Quinacrine dihydrochloride hydrate	94.3512	1.90609	64.8069	11.7542	29.5443	95.5427	0.943891	92.2916	2.93655	3.25118
{10A05}	Sulfamethoxypyridazine	103.246	3.81217	89.1095	9.05391	14.1368	99.2134	3.1463	95.9622	4.09019	3.25118
{06F10}	Butalbital	98.1634	0	85.615	1.42956	12.5484	96.4866	0	93.2354	0.943891	3.25118
{13H11}	Pyrvinium pamoate	124.213	19.6962	110.871	4.44753	13.3426	114.211	11.8511	110.96	3.1463	3.25118
{16A07}	Amlexanox	88.9507	0.953043	80.691	3.81217	8.2597	91.5574	0.524384	88.4111	0.943891	3.1463
{12C11}	Nisoxetine hydrochloride	99.593	2.38261	88.4741	1.74725	11.1188	97.011	3.46093	93.8647	0.524384	3.1463
{10D09}	Ribostamycin sulfate salt	106.264	2.06493	91.4921	6.35362	14.7722	99.2134	1.88778	96.0671	3.35606	3.1463
{14A08}	Piretanide	108.806	3.65333	98.3222	12.8661	10.4835	104.457	1.67803	101.311	6.50236	3.1463
{04G02}	Lisinopril	97.528	0.953043	91.6509	5.8771	5.8771	100.891	1.25852	97.7451	4.40482	3.1463
{04C03}	Triprolidine hydrochloride	100.705	0.317681	96.0985	6.51246	4.60637	103.304	1.57315	100.157	1.57315	3.1463
{16E03}	Anagrelide	98.1634	7.94202	95.7808	5.55942	2.38261	96.6964	7.34137	93.5501	4.40482	3.1463
{07F03}	Grepafloxacin	99.9107	1.42956	92.9217	9.37159	6.98898	97.5354	0.629261	94.494	5.13896	3.04143
{13E06}	Apramycin	102.929	2.22377	96.575	4.12985	6.35362	100.157	0.524384	97.1159	1.46827	3.04143
{12C08}	S-(+)-ibuprofen	100.864	1.42956	70.684	0.15884	30.1797	99.7378	3.25118	96.6964	1.67803	3.04143
{13G06}	Letrozole	103.087	1.11188	98.6399	8.10086	4.44753	101.521	0.419507	98.4793	1.57315	3.04143
{03H10}	Orphenadrine hydrochloride	98.0046	3.33565	81.4852	0.794202	16.5194	97.9549	2.7268	94.9135	0.943891	3.04143
{06B04}	Carbarsone	103.405	6.19478	93.557	10.3246	9.84811	101.626	3.25118	98.5842	2.51704	3.04143
{15A06}	Fleroxacin	94.5101	3.97101	84.9796	0.794202	9.53043	92.6062	1.99266	89.6696	0.734137	2.93655
{10F06}	Sulfamethazine sodium salt	105.788	4.44753	100.069	13.978	5.71826	101.416	2.20241	98.4793	9.12428	2.93655
{02A05}	Moroxidine hydrochloride	105.629	4.28869	102.293	6.6713	3.33565	103.618	1.88778	100.682	5.03408	2.93655
{15F06}	Losartan	101.499	2.06493	98.3222	6.19478	3.17681	99.6329	1.67803	96.6964	5.66335	2.93655
{16B10}	Felbamate	102.452	3.97101	103.087	3.65333	-0.635362	100.577	2.62192	97.6403	3.88044	2.93655
{09C06}	Tetraethylenepentamine pentahydrochloride	102.611	2.54145	86.5681	0.794202	16.0429	99.8427	2.93655	97.011	1.57315	2.83167
{01H05}	Amitryptiline hydrochloride	95.9396	0.635362	80.691	2.22377	15.2487	97.9549	0.629261	95.1232	1.99266	2.83167
{06E11}	Dicloxacillin sodium salt hydrate	100.069	0	86.8857	2.38261	13.1838	96.6964	0	93.8647	3.04143	2.83167
{15H09}	Sildenafil	99.593	4.28869	89.1095	3.65333	10.4835	95.1232	4.5097	92.2916	2.93655	2.83167
{04E02}	Fludrocortisone acetate	96.7338	0.794202	93.3982	5.08289	3.33565	101.311	0.629261	98.4793	4.71945	2.83167
{03B08}	Sulfamethoxazole	40.0278	4.76521	45.5872	1.11188	-5.55942	82.8526	2.09754	80.021	1.57315	2.83167
{16B08}	Tolcapone	51.3055	8.10086	47.4933	3.33565	3.81217	58.8359	11.4316	56.0042	2.7268	2.83167
{04B04}	Norethindrone	85.4562	2.85913	55.1176	1.42956	30.3385	85.8941	3.88044	83.0624	0.629261	2.83167
{02E07}	Mefloquine hydrochloride	99.9107	1.74725	74.8139	3.97101	25.0968	105.401	3.46093	102.569	3.35606	2.83167
{15A07}	Clavulanate potassium salt	95.4631	2.38261	80.2144	1.42956	15.2487	87.8867	3.35606	85.0551	2.41217	2.83167
{13B02}	Remoxipride Hydrochloride	101.34	1.90609	101.34	3.49449	0	101.835	0.943891	99.0037	1.46827	2.83167
{05H07}	Etoposide	96.0985	3.01797	82.4382	7.78318	13.6603	97.011	2.83167	94.2842	2.83167	2.7268
{13E03}	Alfaxalone	90.8567	3.81217	79.4202	8.2597	11.4365	92.8159	0.734137	90.0891	4.92921	2.7268
{14C02}	Phensuximide	101.658	5.08289	92.9217	6.19478	8.73623	97.011	3.67069	94.2842	4.92921	2.7268
{13C02}	Nitrocaramiphen hydrochloride	101.34	0	94.3512	10.8012	6.98898	103.304	0.524384	100.577	5.13896	2.7268
{04H07}	Glibenclamide	101.658	1.90609	101.181	6.83014	0.476521	110.75	1.46827	108.023	5.45359	2.7268
{11A10}	Dichlorphenamide	103.405	2.06493	95.3043	5.08289	8.10086	100.891	1.46827	98.1647	0.209754	2.7268
{13B03}	THIP Hydrochloride	99.4341	1.90609	98.6399	7.4655	0.794202	99.6329	2.51704	96.9061	3.35606	2.7268
{01E02}	Procaine hydrochloride	102.452	4.28869	99.593	0.15884	2.85913	101.73	2.30729	99.0037	0.209754	2.7268
{11D09}	Iocetamic acid	107.058	1.5884	106.741	17.4725	0.317681	104.457	1.04877	101.73	11.3267	2.7268
{13F06}	Ethamsylate	99.9107	4.60637	91.4921	8.2597	8.41854	98.7939	3.56581	96.172	6.81699	2.62192
{11F03}	Nylidrin	100.228	2.06493	95.3043	2.85913	4.92405	99.2134	2.93655	96.5915	0.104877	2.62192
{12B08}	Pipemidic acid	94.3512	3.49449	85.1385	3.17681	9.21275	92.7111	0	90.0891	3.04143	2.62192
{08F08}	Tolvaptan	110.235	7.62434	107.376	2.54145	2.85913	109.701	2.09754	107.079	0.943891	2.62192
{12B05}	Butylparaben	46.3814	2.22377	27.4794	1.74725	18.902	49.5018	0.839014	46.8799	3.25118	2.62192
{15E04}	Aripiprazole	98.1634	0	81.8028	2.06493	16.3606	96.8013	2.62192	94.1793	1.46827	2.62192
{03D04}	Oxolinic acid	95.4631	0.15884	88.1565	2.06493	7.30666	97.4305	0.104877	94.8086	3.1463	2.62192
{15B05}	Anethole-trithione	76.4023	9.05391	77.0376	1.74725	-0.635362	77.5039	7.2365	74.882	0	2.62192
{16E04}	Clopidogrel	76.8788	1.5884	53.3704	0.635362	23.5084	82.0136	1.04877	79.4966	0.419507	2.51704
{02H06}	Paclitaxel	104.358	4.60637	97.528	1.90609	6.83014	102.779	2.30729	100.262	1.25852	2.51704
{06H04}	Cefotetan	97.3692	3.65333	94.8278	2.38261	2.54145	99.0037	3.1463	96.4866	1.88778	2.51704
{14H06}	Ronidazole	101.181	1.11188	98.9576	6.19478	2.22377	98.0598	0.943891	95.5427	5.34872	2.51704
{03G11}	Phentolamine hydrochloride	99.9107	2.38261	86.2504	0.794202	13.6603	100.157	1.99266	97.6403	0.734137	2.51704
{01G09}	Isoxsuprine hydrochloride	100.546	1.11188	89.586	1.27072	10.96	98.5842	2.30729	96.0671	2.09754	2.51704
{03F04}	Fenspiride hydrochloride	101.34	0.635362	93.2394	1.11188	8.10086	102.884	0.734137	100.367	2.41217	2.51704
{05C02}	Furosemide	98.7988	2.22377	94.9866	6.98898	3.81217	104.877	3.35606	102.36	3.77556	2.51704
{06B02}	Androsterone	79.8968	2.06493	57.8179	0.317681	22.0788	93.8647	0.31463	91.4525	0	2.41217
{15A11}	Estradiol Valerate	100.705	8.89507	92.2863	0.476521	8.41854	94.5988	3.77556	92.1867	2.41217	2.41217
{12B11}	Methylatropine nitrate	101.976	3.17681	94.8278	4.60637	7.14782	97.4305	1.99266	95.0184	3.98532	2.41217
{08A03}	Mevastatin	102.611	7.62434	98.6399	4.28869	3.97101	96.172	6.60724	93.7598	1.04877	2.41217
{10C03}	Sulfamethizole	100.387	0.317681	93.7159	8.89507	6.6713	99.7378	0.104877	97.3256	7.13162	2.41217
{14B09}	Ondansetron Hydrochloride	105.947	3.33565	78.7849	0.317681	27.1617	103.094	0.943891	100.787	10.8023	2.30729
{15E02}	Clofibrate	92.2863	1.11188	88.4741	4.60637	3.81217	93.3403	2.51704	91.033	1.04877	2.30729
{11A07}	Trimipramine maleate salt	92.604	2.70029	75.1315	0.794202	17.4725	96.2769	2.7268	93.9696	0.839014	2.30729
{10E02}	Butamben	66.8718	1.74725	53.5292	0.15884	13.3426	72.9942	2.51704	70.6869	3.35606	2.30729
{14G07}	Meropenem	98.6399	7.14782	94.1924	1.74725	4.44753	96.6964	7.13162	94.3891	1.46827	2.30729
{16F02}	Irbesartan	96.0985	2.06493	96.575	6.6713	-0.476521	98.0598	0.31463	95.7525	3.46093	2.30729
{06A03}	Haloprogin	6.03594	1.5884	5.24174	0.476521	0.794202	5.13896	0.734137	2.83167	1.57315	2.30729
{02D02}	Naloxone hydrochloride	101.34	1.5884	98.1634	3.49449	3.17681	103.094	1.15364	100.787	3.46093	2.30729
{05H02}	Terbutaline hemisulfate	97.6869	1.11188	95.9396	13.6603	1.74725	99.4232	0.419507	97.2208	8.49502	2.20241
{09B04}	Mepenzolate bromide	93.3982	0.317681	83.2324	0	10.1658	87.8867	1.25852	85.6843	0.943891	2.20241
{09E09}	Estropipate	93.8747	2.06493	87.0446	1.5884	6.83014	91.8721	0.419507	89.6696	1.99266	2.20241
{09G05}	Bromopride	98.9576	0.476521	92.604	13.5014	6.35362	95.9622	0.104877	93.7598	7.55113	2.20241
{02C03}	Amoxapine	98.0046	3.01797	81.3263	6.03594	16.6782	102.045	0.104877	99.9476	7.02674	2.09754
{14G03}	Fexofenadine hydrochloride	100.864	3.97101	89.2683	5.40058	11.5954	97.6403	3.04143	95.5427	7.2365	2.09754
{13F07}	Moxonidine	103.882	0.953043	96.7338	5.8771	7.14782	101.73	1.46827	99.6329	3.98532	2.09754
{03D03}	Thalidomide	102.134	1.11188	95.3043	3.17681	6.83014	103.408	1.25852	101.311	4.40482	2.09754
{06F02}	Alizapride hydrochloride	108.488	4.28869	111.506	0.317681	-3.01797	108.652	2.7268	106.555	0	2.09754
{11C05}	Benzthiazide	96.2573	2.85913	89.9037	0.317681	6.35362	96.9061	4.82433	94.8086	1.25852	2.09754
{05A05}	Phenylpropanolamine hydrochloride	101.181	0.476521	97.0515	7.4655	4.12985	103.513	2.41217	101.416	3.46093	2.09754
{09B08}	Benzamil hydrochloride	94.1924	3.01797	81.4852	1.42956	12.7072	96.2769	3.98532	94.2842	0.104877	1.99266
{03E07}	Meclofenamic acid sodium salt monohydrate	81.644	0.635362	71.3194	1.42956	10.3246	87.2575	0.209754	85.2648	1.78291	1.99266
{10F04}	Norgestrel-(-)-D	100.864	2.06493	88.9507	16.2017	11.913	96.2769	0.629261	94.2842	12.8998	1.99266
{12E05}	Posaconazole	8.89507	8.89507	3.97101	1.42956	4.92405	5.76822	5.55847	3.77556	1.67803	1.99266
{16H04}	Raltitrexed	98.9576	1.11188	91.0156	8.10086	7.94202	94.494	1.3634	92.6062	4.71945	1.88778
{04B03}	Diphenidol hydrochloride	95.1454	0.794202	89.4272	2.38261	5.71826	98.5842	3.1463	96.6964	3.35606	1.88778
{06G02}	Tropisetron hydrochloride	104.358	10.3246	101.499	0.15884	2.85913	104.038	8.5999	102.15	0	1.88778
{05E03}	Betamethasone	99.7518	0.317681	99.7518	14.2956	0	103.199	1.46827	101.311	7.34137	1.88778
{08A08}	Itraconazole	4.76521	2.22377	14.2956	1.90609	-9.53043	13.2145	0	11.3267	1.67803	1.88778
{05B03}	Practolol	102.134	0.476521	99.593	10.96	2.54145	104.562	0.943891	102.674	8.91453	1.88778
{03E05}	Flumequine	95.4631	2.38261	78.626	0.15884	16.8371	98.8988	4.71945	97.1159	0.839014	1.78291
{08C11}	Etretinate	109.6	6.35362	112.3	16.3606	-2.70029	106.555	5.45359	104.772	11.0121	1.78291
{03H06}	Carmofur	16.3606	0.476521	21.92	0.953043	-5.55942	33.1411	5.45359	31.3582	0.31463	1.78291
{03B07}	Iproniazide phosphate	101.976	1.27072	89.2683	0.953043	12.7072	100.787	3.46093	99.0037	0.839014	1.78291
{03B03}	Etofylline	102.452	0.476521	96.8927	3.81217	5.55942	101.835	1.15364	100.157	1.78291	1.67803
{09B03}	Picrotoxinin	100.228	2.70029	96.2573	11.1188	3.97101	98.7939	2.93655	97.1159	8.18039	1.67803
{01G02}	Morantel tartrate	101.181	0.476521	97.528	3.17681	3.65333	100.052	0.629261	98.3744	1.88778	1.67803
{13C11}	Phenylbutazone	114.683	7.94202	115.636	9.84811	-0.953043	109.806	6.81699	108.128	10.173	1.67803
{13D08}	Fluticasone propionate	105.629	7.14782	101.023	0.635362	4.60637	101.311	3.77556	99.6329	0.419507	1.67803
{14G09}	Mephenytoin	109.759	4.92405	88.4741	2.38261	21.2846	102.045	4.5097	100.472	9.85842	1.57315
{12A03}	Bemegride	99.9107	5.55942	93.2394	1.42956	6.6713	97.4305	1.99266	95.8574	0.839014	1.57315
{06G03}	Cefixime	103.087	8.41854	104.835	0.635362	-1.74725	104.352	7.86576	102.779	0	1.57315
{08F11}	Acamprosate calcium	98.3222	0.476521	102.929	0.317681	-4.60637	95.8574	1.67803	94.2842	2.41217	1.57315
{06A08}	Adamantamine fumarate	101.499	1.74725	95.3043	11.4365	6.19478	98.689	0.943891	97.2208	7.44625	1.46827
{07H06}	Nifuroxazide	90.0625	2.38261	85.7739	7.94202	4.28869	89.0404	2.20241	87.5721	3.46093	1.46827
{12D04}	2-Aminobenzenesulfonamide	93.7159	1.5884	88.7918	0.476521	4.92405	94.3891	0.629261	92.9208	2.7268	1.46827
{02A09}	Amidopyrine	103.405	2.70029	100.228	4.28869	3.17681	102.569	0.629261	101.101	4.82433	1.46827
{03F05}	Gemfibrozil	81.0086	3.49449	66.3953	1.27072	14.6133	91.3477	0.104877	89.9843	1.25852	1.3634
{03F10}	Ketoprofen	88.3153	1.00486e-14	74.0197	0.953043	14.2956	87.7819	0.524384	86.4185	1.46827	1.3634
{07B06}	Terconazole	82.4382	0.15884	69.8898	2.54145	12.5484	88.4111	1.15364	87.0477	1.25852	1.3634
{11H11}	Carbachol	103.405	7.14782	100.228	13.5014	3.17681	98.4793	5.97798	97.1159	7.34137	1.3634
{16E05}	Benzoxiquine	57.3414	2.70029	36.3745	0.476521	20.9669	66.9114	2.30729	65.548	0.734137	1.3634
{09G07}	Chlorcyclizine hydrochloride	86.2504	0.15884	76.8788	1.5884	9.37159	92.9208	1.25852	91.5574	2.62192	1.3634
{09H06}	Sulfachloropyridazine	94.5101	3.65333	92.1275	6.03594	2.38261	94.2842	1.78291	92.9208	7.55113	1.3634
{04E11}	Sulfinpyrazone	101.499	1.11188	105.788	9.21275	-4.28869	106.135	2.09754	104.772	2.41217	1.3634
{16B02}	Ipriflavone	87.0446	3.17681	78.3083	4.60637	8.73623	89.4599	1.78291	88.2014	2.62192	1.25852
{06H09}	Felodipine	92.7628	0	77.5141	8.2597	15.2487	94.1793	0	92.9208	1.88778	1.25852
{13A08}	Gestrinone	107.217	9.37159	100.228	2.38261	6.98898	96.8013	7.2365	95.5427	0.31463	1.25852
{09C04}	Zileuton	94.5101	1.42956	89.1095	3.33565	5.40058	91.9769	2.20241	90.8233	2.09754	1.15364
{12G11}	Stavudine	103.087	2.38261	98.4811	14.6133	4.60637	98.7939	3.1463	97.6403	9.54379	1.15364
{10F07}	Guaifenesin	101.976	6.35362	98.6399	11.2777	3.33565	97.1159	2.7268	95.9622	6.18773	1.15364
{05B02}	Lopinavir	100.864	7.14782	108.329	5.40058	-7.4655	112.218	0.629261	111.064	5.13896	1.15364
{04A02}	Mexiletine hydrochloride	102.452	1.74725	95.1454	3.65333	7.30666	101.94	0.839014	100.787	0.31463	1.15364
{01H03}	Imipramine hydrochloride	97.2104	3.81217	81.0086	1.90609	16.2017	97.3256	3.56581	96.2769	0.209754	1.04877
{02G11}	Dihydroergotamine tartrate	111.188	0	104.994	5.24174	6.19478	108.023	0	106.974	2.30729	1.04877
{15D06}	Triclosan	6.98898	4.12985	3.01797	0.15884	3.97101	3.25118	0.104877	2.20241	0.104877	1.04877
{14E03}	(-)-Eseroline fumarate salt	95.7808	0.15884	84.9796	4.92405	10.8012	91.6623	0.629261	90.6135	2.09754	1.04877
{04A03}	Flavoxate hydrochloride	103.723	0.794202	96.0985	9.37159	7.62434	106.765	1.04877	105.716	1.88778	1.04877
{04F04}	Glafenine hydrochloride	97.0515	1.42956	84.3443	2.38261	12.7072	98.2695	1.78291	97.3256	1.25852	0.943891
{07F05}	Atovaquone	95.1454	4.28869	92.1275	13.978	3.01797	97.4305	1.57315	96.4866	7.55113	0.943891
{13A09}	Decamethonium bromide	110.871	7.94202	105.47	6.6713	5.40058	101.73	6.50236	100.787	5.55847	0.943891
{02D04}	Ciprofloxacin hydrochloride monohydrate	94.1924	0.476521	86.2504	8.73623	7.94202	92.3964	0.31463	91.4525	6.29261	0.943891
{03D02}	Midodrine hydrochloride	101.817	0.15884	96.0985	4.28869	5.71826	104.982	0.734137	104.038	2.09754	0.943891
{03A07}	Mafenide hydrochloride	106.741	2.54145	96.7338	2.70029	10.0069	110.96	4.19507	110.121	5.24384	0.839014
{02G09}	Canrenoic acid potassium salt	92.604	2.70029	85.4562	8.89507	7.14782	91.2428	4.40482	90.4038	6.08285	0.839014
{10B02}	Sulfaquinoxaline sodium salt	105.47	5.40058	104.517	2.54145	0.953043	107.604	5.45359	106.765	0.629261	0.839014
{08A02}	Ziprasidone Hydrochloride	107.217	2.06493	106.264	0.476521	0.953043	109.072	2.93655	108.233	1.88778	0.839014
{06E06}	Cyclobenzaprine hydrochloride	90.8567	0.317681	65.1246	0	25.7322	89.2501	5.97798	88.4111	0.734137	0.839014
{02A03}	Fulvestrant	103.723	3.97101	106.582	0.476521	-2.85913	105.926	5.03408	105.087	1.67803	0.839014
{09F03}	Citalopram Hydrobromide	90.5391	0.635362	84.1854	7.62434	6.35362	93.1306	2.09754	92.2916	5.8731	0.839014
{04A07}	Pinacidil	100.387	2.22377	97.6869	5.8771	2.70029	102.989	0.209754	102.15	2.93655	0.839014
{02A11}	Pindolol	101.658	2.22377	104.676	2.70029	-3.01797	102.989	1.46827	102.255	0.104877	0.734137
{15F05}	Ibudilast	72.7489	1.5884	60.5182	0.476521	12.2307	73.8332	0.629261	73.0991	0.104877	0.734137
{02G02}	Verapamil hydrochloride	77.1965	3.49449	74.1785	11.2777	3.01797	74.3576	2.83167	73.6235	7.76088	0.734137
{12C05}	Metyrapone	91.0156	3.01797	87.5211	1.42956	3.49449	88.4111	2.62192	87.677	0.839014	0.734137
{10A02}	Althiazide	101.658	2.22377	98.1634	0.317681	3.49449	97.4305	1.78291	96.6964	0.209754	0.734137
{11D05}	Novobiocin sodium salt	91.9686	1.74725	91.6509	11.913	0.317681	115.469	4.71945	114.735	13.8437	0.734137
{16D02}	Aminacrine	98.6399	0.476521	85.4562	5.40058	13.1838	96.9061	2.93655	96.2769	3.35606	0.629261
{03E08}	Tibolone	88.3153	0.635362	80.0556	2.85913	8.2597	90.7184	0.104877	90.0891	0.104877	0.629261
{09G11}	Doxofylline	97.528	4.12985	92.4452	6.6713	5.08289	95.8574	2.93655	95.2281	5.03408	0.629261
{04E03}	Fenoterol hydrobromide	96.4162	0.15884	91.6509	5.8771	4.76521	95.9622	1.78291	95.4379	5.03408	0.524384
{06A10}	Amiodarone hydrochloride	3.17681	0	2.06493	0.15884	1.11188	2.93655	0	2.41217	0.104877	0.524384
{04F07}	Acemetacin	84.5031	0.317681	74.1785	0.15884	10.3246	84.6356	1.57315	84.1112	0.209754	0.524384
{02B07}	Guanabenz acetate	91.4921	1.90609	81.4852	6.51246	10.0069	90.7184	3.25118	90.194	5.45359	0.524384
{03B09}	Mephenesin	98.0046	3.33565	93.7159	2.85913	4.28869	99.5281	3.46093	99.0037	0.629261	0.524384
{10G05}	Bendroflumethiazide	106.264	3.33565	99.1164	11.4365	7.14782	101.73	3.35606	101.311	10.6974	0.419507
{12E07}	Idazoxan hydrochloride	95.622	2.22377	88.633	1.00486e-14	6.98898	95.2281	0.209754	94.8086	2.51704	0.419507
{09B09}	Suxibuzone	95.9396	1.42109e-14	89.4272	2.70029	6.51246	93.1306	0.629261	92.7111	0.839014	0.419507
{12E04}	Xamoterol hemifumarate	95.3043	4.12985	92.4452	1.5884	2.85913	94.8086	1.67803	94.3891	0.629261	0.419507
{09C02}	Pranlukast	98.4811	6.03594	95.622	7.62434	2.85913	95.7525	3.67069	95.333	5.13896	0.419507
{02E04}	Dehydrocholic acid	97.6869	2.70029	95.4631	9.05391	2.22377	97.7451	2.51704	97.3256	3.98532	0.419507
{13D02}	Gliquidone	112.618	1.11188	115.477	3.01797	-2.85913	110.96	0.209754	110.54	2.51704	0.419507
{02B06}	Lynestrenol	84.662	6.19478	72.1136	0.635362	12.5484	87.0477	4.19507	86.6282	1.46827	0.419507
{15A09}	Mepivacaine hydrochloride	99.2753	2.06493	91.3333	3.33565	7.94202	96.5915	1.3634	96.2769	3.98532	0.31463
{12B02}	Cortisol acetate	98.1634	4.76521	92.604	2.70029	5.55942	96.172	1.99266	95.8574	1.67803	0.31463
{06A07}	Delavirdine	100.387	0.953043	95.4631	8.41854	4.92405	98.0598	0.943891	97.7451	3.77556	0.31463
{12G05}	Phenoxybenzamine hydrochloride	104.358	4.60637	100.705	5.40058	3.65333	102.569	4.19507	102.255	2.41217	0.31463
{11B09}	Nadolol	104.517	4.12985	102.293	18.7432	2.22377	100.367	2.62192	100.052	10.4877	0.31463
{11F05}	Roxithromycin	97.8457	0.635362	97.2104	9.53043	0.635362	96.6964	1.46827	96.3818	4.29995	0.31463
{13F03}	Trapidil	96.8927	0.317681	97.8457	13.978	-0.953043	98.4793	1.78291	98.1647	9.0194	0.31463
{04B02}	Chlorothiazide	102.452	1.11188	102.611	0.317681	-0.15884	106.345	0.629261	106.03	2.83167	0.31463
{09A09}	Nilvadipine	108.806	6.83014	107.217	0.15884	1.5884	102.674	5.55847	102.36	2.51704	0.31463
{09C03}	D,L-Penicillamine	94.9866	3.17681	94.8278	8.41854	0.15884	94.3891	0.839014	94.1793	5.45359	0.209754
{14C11}	Vorinostat	108.17	0.794202	106.741	9.53043	1.42956	99.7378	0.734137	99.5281	3.88044	0.209754
{10E11}	Isopropamide iodide	102.77	4.28869	104.041	6.83014	-1.27072	97.5354	2.7268	97.3256	5.66335	0.209754
{05G06}	Mitoxantrone dihydrochloride	2.85913	2.85913	1.27072	1.27072	1.5884	0.209754	0.209754	0	0	0.209754
{04E06}	Chenodiol	91.0156	4.60637	79.5791	0.476521	11.4365	94.7037	3.46093	94.494	1.15364	0.209754
{11E11}	Equilin	92.2863	8.10086	82.4382	16.9959	9.84811	87.0477	4.82433	86.838	9.0194	0.209754
{07A06}	Cefaclor hydrate	96.0985	4.60637	92.9217	8.10086	3.17681	96.9061	4.19507	96.6964	3.98532	0.209754
{05E02}	Bambuterol hydrochloride	98.6399	0.794202	96.8927	11.4365	1.74725	102.779	1.04877	102.569	5.24384	0.209754
{15H08}	Rivastigmine	102.929	1.27072	97.0515	3.97101	5.8771	95.2281	5.24384	95.1232	3.67069	0.104877
{01F05}	Mefenamic acid	85.1385	2.54145	80.2144	2.06493	4.92405	85.999	2.7268	85.8941	0.104877	0.104877
{11H09}	Ioversol	101.34	5.40058	102.929	18.4255	-1.5884	98.0598	2.83167	97.9549	12.795	0.104877
{13A04}	Enilconazole	3.49449	0	3.33565	0.15884	0.15884	3.04143	0.31463	2.93655	0.209754	0.104877
{02H04}	Didanosine	61.9478	0.317681	56.5472	8.89507	5.40058	57.5773	0.31463	57.5773	4.29995	0
{02C10}	Aliskiren hemifumarate	98.4811	0.317681	93.3982	5.08289	5.08289	99.1085	0.734137	99.1085	1.15364	0
{13C05}	Oxfendazol	98.1634	0.635362	93.3982	6.35362	4.76521	98.1647	0.419507	98.1647	4.19507	0
{11E08}	(-) -Levobunolol hydrochloride	101.817	3.65333	97.8457	15.5664	3.97101	99.2134	3.1463	99.2134	11.3267	0
{16A08}	Amorolfine hydrochloride	4.44753	0.317681	3.97101	0.15884	0.476521	2.93655	0.209754	2.93655	0.209754	0
{06C06}	Chicago sky blue 6B	0	0	0	0	0	0	0	0	0	0
{10A08}	Liranaftate	0	0	0	0	0	0	0	0	0	0
{13F02}	Flucloxacillin sodium	95.9396	2.85913	97.3692	11.913	-1.42956	95.8574	0.839014	95.9622	8.70477	-0.104877
{15E11}	Tulobuterol	108.17	0.476521	101.023	5.71826	7.14782	103.408	0.209754	103.513	7.02674	-0.104877
{02A07}	Acyclovir	103.723	0.476521	100.387	3.49449	3.33565	101.311	1.67803	101.416	3.46093	-0.104877
{05H03}	Ketanserin tartrate hydrate	99.4341	0.953043	98.4811	8.2597	0.953043	100.891	0.419507	100.996	3.25118	-0.104877
{10C06}	Spiramycin	102.929	1.42109e-14	94.5101	3.65333	8.41854	97.85	1.99266	97.9549	1.88778	-0.104877
{15G06}	Racepinephrine hydrochloride	95.622	3.81217	88.7918	3.65333	6.83014	89.1453	5.03408	89.355	3.1463	-0.209754
{11F08}	(+) -Levobunolol hydrochloride	100.228	0.15884	97.8457	16.2017	2.38261	98.8988	0.104877	99.1085	11.6413	-0.209754
{12F02}	Propofol	99.1164	0.953043	101.023	2.85913	-1.90609	98.1647	1.25852	98.3744	1.25852	-0.209754
{07H04}	Pentamidine isethionate	1.90609	0.953043	2.70029	0.476521	-0.794202	1.78291	0.524384	2.09754	0.419507	-0.31463
{06A09}	Butoconazole nitrate	3.49449	0	3.17681	0	0.317681	2.30729	0	2.62192	0.104877	-0.31463
{09E02}	Pranoprofen	91.1744	1.5884	91.9686	8.73623	-0.794202	90.2989	0.104877	90.6135	3.77556	-0.31463
{08A11}	Nicotinamide	105.311	4.28869	106.423	4.76521	-1.11188	101.101	3.98532	101.416	0.943891	-0.31463
{11G05}	Methylhydantoin-5-(D)	95.3043	0.953043	97.3692	13.5014	-2.06493	95.0184	2.09754	95.4379	8.39014	-0.419507
{12H03}	Toremifene	3.81217	0.317681	3.49449	0.953043	0.317681	2.7268	0.209754	3.1463	0.419507	-0.419507
{16F04}	Terbinafine	2.70029	0.15884	3.17681	0.635362	-0.476521	2.51704	0	2.93655	0.419507	-0.419507
{11H03}	Iopromide	98.7988	3.17681	98.0046	5.24174	0.794202	95.5427	1.15364	95.9622	5.76822	-0.419507
{03B10}	Phenformin hydrochloride	96.8927	1.90609	86.2504	0.476521	10.6423	91.4525	2.7268	91.9769	2.41217	-0.524384
{10E10}	Sulfameter	103.882	1.27072	100.546	7.4655	3.33565	100.052	0.839014	100.577	3.46093	-0.524384
{06A02}	Testosterone propionate	96.7338	10.0069	90.0625	0.15884	6.6713	99.1085	7.44625	99.6329	0	-0.524384
{06G08}	Rifapentine	84.5031	0	90.2214	0.953043	-5.71826	93.9696	0	94.494	2.62192	-0.524384
{02H03}	Chloroxine	1.27072	0.317681	1.27072	0.953043	3.55271e-15	1.3634	0.31463	1.88778	0.209754	-0.524384
{14C09}	Thiethylperazine dimalate	3.01797	0.15884	4.44753	0.317681	-1.42956	2.7268	0.419507	3.25118	0.104877	-0.524384
{01G05}	Chlorpromazine hydrochloride	68.7779	2.06493	52.4174	4.12985	16.3606	86.5233	0.31463	87.1526	2.20241	-0.629261
{11A11}	Sulconazole nitrate	2.22377	0.635362	3.01797	0.15884	-0.794202	1.78291	0.524384	2.41217	0.104877	-0.629261
{02E05}	Tioconazole	2.22377	1.5884	3.65333	0.15884	-1.42956	1.88778	0.839014	2.51704	0	-0.629261
{14A07}	Repaglinide	113.253	3.33565	103.882	7.30666	9.37159	102.989	2.7268	103.618	4.82433	-0.629261
{05G03}	Betaxolol hydrochloride	94.9866	1.90609	90.2214	10.8012	4.76521	98.7939	3.1463	99.4232	4.19507	-0.629261
{07A05}	Benperidol	101.499	5.24174	97.8457	13.3426	3.65333	99.9476	7.2365	100.577	8.91453	-0.629261
{14G02}	Perindopril	101.023	3.49449	98.7988	5.08289	2.22377	96.9061	2.51704	97.5354	3.1463	-0.629261
{12H04}	(R)-(+)-Atenolol	101.499	3.97101	100.546	2.06493	0.953043	97.85	1.78291	98.4793	0.524384	-0.629261
{13A07}	Sotalol hydrochloride	106.264	3.33565	106.9	1.74725	-0.635362	102.569	2.09754	103.199	2.7268	-0.629261
{16G03}	Loteprednol etabonate	97.6869	3.65333	98.6399	0.15884	-0.953043	97.4305	3.46093	98.0598	1.99266	-0.629261
{11F04}	Liothyronine	91.3333	3.33565	93.0805	10.1658	-1.74725	97.3256	1.04877	98.0598	6.39748	-0.734137
{05G09}	Dequalinium dichloride	2.54145	1.5884	3.81217	0	-1.27072	2.20241	1.3634	2.93655	0	-0.734137
{05H08}	Clomiphene citrate (Z,E)	1.74725	1.11188	3.01797	0.15884	-1.27072	2.20241	0.104877	2.93655	0	-0.734137
{09G09}	Benzethonium chloride	1.74725	0.15884	3.17681	0.317681	-1.42956	1.78291	0.104877	2.51704	0.419507	-0.734137
{07A07}	Colistin sulfate	3.17681	1.27072	5.08289	1.27072	-1.90609	2.62192	0.943891	3.35606	0.839014	-0.734137
{08E05}	Butenafine Hydrochloride	2.06493	1.42956	4.12985	0	-2.06493	1.99266	1.15364	2.7268	0	-0.734137
{02B09}	Acetylsalicylsalicylic acid	95.3043	4.44753	84.9796	1.74725	10.3246	88.8306	4.92921	89.6696	2.20241	-0.839014
{10E03}	Sulfapyridine	98.6399	3.01797	98.7988	10.1658	-0.15884	97.7451	2.51704	98.5842	7.55113	-0.839014
{05G10}	Ketoconazole	2.22377	1.27072	3.33565	0.476521	-1.11188	1.67803	0.839014	2.51704	0.419507	-0.839014
{14A06}	Sertaconazole nitrate	3.81217	0	3.97101	0.15884	-0.15884	2.7268	0	3.56581	0.419507	-0.839014
{03B06}	Aceclofenac	94.1924	2.06493	79.8968	0.476521	14.2956	95.0184	0.419507	95.8574	1.67803	-0.839014
{06A06}	Pepstatin A	105.788	5.40058	96.4162	11.2777	9.37159	102.36	7.76088	103.199	6.71211	-0.839014
{14D05}	Cyproterone acetate	105.788	0.635362	98.7988	10.4835	6.98898	100.996	2.41217	101.835	6.81699	-0.839014
{03A09}	Nitrofurantoin	95.3043	0.635362	88.633	4.12985	6.6713	97.5354	1.25852	98.3744	2.30729	-0.839014
{12E03}	Thioperamide maleate	95.9396	0	92.4452	4.44753	3.49449	95.0184	0.839014	95.8574	2.30729	-0.839014
{15E05}	Ethinylestradiol	79.2614	4.28869	70.5252	1.27072	8.73623	80.1259	1.67803	80.9649	0.209754	-0.839014
{13G08}	Tocainide hydrochloride	105.947	7.14782	103.246	7.62434	2.70029	102.36	3.98532	103.199	4.82433	-0.839014
{10G06}	Dicumarol	94.0336	0.953043	92.2863	6.51246	1.74725	92.3964	0.943891	93.2354	3.04143	-0.839014
{02B02}	Khellin	97.6869	1.74725	89.1095	5.8771	8.57739	95.1232	5.13896	96.0671	4.19507	-0.943891
{09F02}	Tylosin	95.9396	0.317681	95.3043	7.94202	0.635362	94.1793	1.88778	95.1232	3.04143	-0.943891
{13E08}	Fursultiamine Hydrochloride	104.358	5.24174	104.358	4.28869	0	101.101	3.1463	102.045	3.25118	-0.943891
{09G03}	Succinylsulfathiazole	94.6689	3.49449	94.9866	8.89507	-0.317681	93.8647	2.62192	94.8086	5.66335	-0.943891
{01G08}	Miconazole	1.42956	1.11188	2.85913	3.55271e-15	-1.42956	1.46827	0.629261	2.41217	0.104877	-0.943891
{04G05}	Econazole nitrate	2.22377	0.635362	3.17681	0.317681	-0.953043	1.78291	0.524384	2.7268	0.419507	-0.943891
{13F10}	Tribenoside	90.2214	6.03594	75.4492	2.06493	14.7722	87.1526	6.18773	88.0965	1.04877	-0.943891
{05F07}	Clofazimine	90.0625	3.33565	83.3912	19.2197	6.6713	115.574	8.5999	116.623	10.9072	-1.04877
{08C07}	Alfacalcidol	102.77	1.42956	99.7518	3.49449	3.01797	103.199	2.30729	104.248	2.30729	-1.04877
{06D02}	Pefloxacine	98.1634	4.44753	98.0046	14.1368	0.15884	97.4305	5.34872	98.4793	10.173	-1.04877
{09A04}	Flunisolide	100.546	0.476521	97.0515	10.6423	3.49449	96.4866	1.25852	97.5354	10.0682	-1.04877
{06G11}	Ceforanide	92.4452	0	92.2863	5.55942	0.15884	96.0671	0	97.1159	2.09754	-1.04877
{10F08}	Alexidine dihydrochloride	1.90609	0.317681	2.54145	3.55271e-15	-0.635362	1.88778	0.629261	2.93655	0.209754	-1.04877
{14F09}	Sarafloxacin	100.705	4.12985	81.1675	6.83014	19.5374	97.011	2.41217	98.1647	5.45359	-1.15364
{04B11}	Praziquantel	85.4562	2.85913	71.0017	7.4655	14.4545	86.1038	3.88044	87.2575	3.77556	-1.15364
{04H02}	Ifenprodil tartrate	96.4162	0.794202	91.9686	7.4655	4.44753	95.6476	0.629261	96.8013	6.18773	-1.15364
{09A05}	N-Acetyl-DL-homocysteine Thiolactone	98.3222	0.794202	95.7808	7.78318	2.54145	95.1232	2.83167	96.2769	7.76088	-1.15364
{02D03}	Metolazone	99.9107	0.15884	99.9107	7.78318	0	100.052	1.46827	101.206	4.71945	-1.15364
{07E03}	Thiostrepton	96.575	2.85913	101.023	2.54145	-4.44753	99.0037	2.09754	100.157	1.57315	-1.15364
{02E08}	Isoconazole	2.06493	1.42956	4.12985	0.635362	-2.06493	1.67803	1.04877	2.83167	0.31463	-1.15364
{16H07}	Milnacipran hydrochloride	93.3982	3.49449	92.9217	6.83014	0.476521	90.5087	3.88044	91.6623	4.19507	-1.15364
{11A09}	Furazolidone	84.3443	7.14782	76.2434	8.57739	8.10086	87.677	5.8731	88.9355	5.24384	-1.25852
{08B04}	Troglitazone	102.134	5.8771	100.069	3.17681	2.06493	92.9208	1.25852	94.1793	2.51704	-1.25852
{13G03}	Nifekalant	97.6869	0.476521	101.181	16.9959	-3.49449	96.172	0.734137	97.4305	8.91453	-1.25852
{11C10}	Dimethadione	100.387	1.27072	98.3222	10.6423	2.06493	96.9061	1.04877	98.1647	7.97063	-1.25852
{09A07}	Oxiconazole Nitrate	1.5884	1.5884	3.49449	0.317681	-1.90609	0.839014	0.839014	2.09754	0.209754	-1.25852
{10C11}	Dronedarone hydrochloride	6.19478	1.74725	6.51246	0.15884	-0.317681	1.99266	0.524384	3.25118	0.31463	-1.25852
{15F11}	Bifonazole	2.85913	1.90609	4.92405	0.15884	-2.06493	1.99266	0.943891	3.25118	0.104877	-1.25852
{12F03}	S(-)Eticlopride hydrochloride	91.1744	0.953043	80.0556	2.54145	11.1188	94.8086	1.88778	96.172	1.99266	-1.3634
{10A06}	Deferoxamine mesylate	106.423	4.76521	98.1634	0.317681	8.2597	103.723	3.25118	105.087	2.09754	-1.3634
{02G04}	Chlorhexidine	2.70029	1.42956	4.60637	0.15884	-1.90609	2.30729	0.839014	3.67069	0.31463	-1.3634
{06H10}	Raclopride	94.6689	0	84.662	1.42956	10.0069	94.5988	0	95.9622	0.104877	-1.3634
{09F08}	3-alpha-Hydroxy-5-beta-androstan-17-one	80.8498	1.42956	72.4313	0.953043	8.41854	82.6429	1.46827	84.0063	1.15364	-1.3634
{14H08}	Azaperone	104.835	6.98898	96.575	9.53043	8.2597	99.2134	4.61458	100.577	4.5097	-1.3634
{16B05}	Tegaserod maleate	5.24174	0.15884	5.40058	0	-0.15884	3.88044	0.524384	5.24384	0.209754	-1.3634
{11D08}	Carbenoxolone disodium salt	94.9866	4.12985	96.2573	17.4725	-1.27072	94.5988	2.09754	95.9622	10.8023	-1.3634
{06H11}	Closantel	98.4811	0	102.452	2.70029	-3.97101	99.6329	0	100.996	0.943891	-1.3634
{09H09}	Fluorometholone	88.3153	4.12985	91.3333	9.05391	-3.01797	87.2575	4.82433	88.7257	5.03408	-1.46827
{13G09}	Benzathine benzylpenicillin	102.611	3.81217	102.134	11.913	0.476521	96.4866	1.04877	97.9549	9.85842	-1.46827
{14A02}	Etomidate	97.3692	6.19478	75.4492	0.15884	21.92	89.0404	4.29995	90.6135	5.8731	-1.57315
{11E09}	Iodixanol	99.4341	2.54145	99.593	15.4075	-0.15884	96.8013	0.943891	98.3744	10.0682	-1.57315
{04C08}	Clotrimazole	2.38261	1.74725	5.08289	0.317681	-2.70029	1.88778	1.04877	3.46093	0.104877	-1.57315
{11B07}	Suprofen	91.1744	3.17681	86.5681	14.4545	4.60637	87.5721	3.67069	89.1453	8.5999	-1.57315
{09G06}	Methyl benzethonium chloride	1.42956	0.794202	2.85913	0.635362	-1.42956	0.943891	0.524384	2.62192	0.104877	-1.67803
{07G02}	Ciclopirox ethanolamine	1.27072	1.27072	3.49449	0.317681	-2.22377	1.15364	1.15364	2.83167	0.31463	-1.67803
{08C06}	Voriconazole	3.01797	1.42956	5.24174	0.15884	-2.22377	2.41217	0.943891	4.09019	0.104877	-1.67803
{04D03}	Indomethacin	86.5681	3.33565	73.3843	3.81217	13.1838	92.7111	7.13162	94.3891	0.209754	-1.67803
{13E02}	Alfadolone acetate	95.4631	5.24174	90.0625	8.41854	5.40058	93.7598	3.77556	95.4379	2.93655	-1.67803
{03A05}	Ornidazole	99.7518	2.85913	98.1634	0.317681	1.5884	102.989	2.30729	104.667	1.67803	-1.67803
{03B02}	Tranexamic acid	99.7518	0.635362	100.387	3.81217	-0.635362	102.255	0.734137	104.038	1.04877	-1.78291
{10G08}	Merbromin	2.54145	0.953043	5.40058	0.635362	-2.85913	2.20241	0.943891	3.98532	0.209754	-1.78291
{11G10}	Phthalylsulfathiazole	102.293	3.81217	99.9107	14.4545	2.38261	99.6329	2.30729	101.416	8.70477	-1.78291
{14H07}	Dorzolamide hydrochloride	99.2753	5.55942	100.387	4.44753	-1.11188	92.7111	6.71211	94.5988	0.629261	-1.88778
{11B08}	Deflazacort	100.069	1.42109e-14	100.069	15.2487	0	97.7451	1.25852	99.8427	10.0682	-2.09754
{07E05}	Tiabendazole	1.42956	1.42956	4.76521	1.40433e-15	-3.33565	1.25852	1.25852	3.35606	1.33227e-15	-2.09754
{02G07}	Tamoxifen citrate	1.11188	0.476521	3.33565	0.476521	-2.22377	1.25852	0.209754	3.35606	0.629261	-2.09754
{15C03}	Dopamine hydrochloride	103.087	2.38261	108.488	2.70029	-5.40058	99.8427	1.67803	101.94	1.46827	-2.09754
{05F04}	Amethopterin (R,S)	92.4452	0.953043	88.1565	11.5954	4.28869	94.0745	0.104877	96.2769	7.34137	-2.20241
{06F03}	Stanozolol	88.3153	14.2956	91.0156	0.15884	-2.70029	93.655	10.173	95.8574	0	-2.20241
{09D06}	Oxacillin sodium	110.553	1.5884	108.647	1.5884	1.90609	105.191	1.3634	107.394	2.09754	-2.20241
{03F03}	Pyrantel tartrate	96.0985	2.70029	96.575	8.2597	-0.476521	99.2134	3.77556	101.416	4.29995	-2.20241
{09H04}	Dipyrone	91.6509	4.60637	92.4452	6.6713	-0.794202	85.6843	0.734137	87.8867	5.24384	-2.20241
{15A02}	Buspirone hydrochloride	104.358	0.15884	105.947	3.65333	-1.5884	102.255	0.524384	104.457	1.25852	-2.20241
{12D11}	Gemifloxacin mesylate	100.705	0	103.246	17.1548	-2.54145	101.73	0.839014	103.933	10.8023	-2.20241
{10D11}	Pipenzolate bromide	101.658	1.5884	98.7988	7.62434	2.85913	92.7111	0.209754	94.9135	5.34872	-2.20241
{03H11}	Proglumide	99.9107	0.15884	93.557	5.8771	6.35362	97.1159	0	99.4232	3.77556	-2.30729
{09H11}	Cefuroxime sodium salt	96.8927	2.85913	92.1275	0.635362	4.76521	89.8794	1.15364	92.1867	1.99266	-2.30729
{02H05}	Josamycin	106.423	0.635362	100.387	4.44753	6.03594	100.577	0.104877	102.884	3.46093	-2.30729
{10F02}	Alclometasone dipropionate	101.181	3.97101	100.387	8.89507	0.794202	97.7451	1.67803	100.052	8.5999	-2.30729
{08B06}	Tenatoprazole	98.7988	4.76521	99.9107	0.476521	-1.11188	101.626	1.57315	104.038	0.419507	-2.41217
{09D02}	Dydrogesterone	78.3083	1.11188	67.8249	2.70029	10.4835	79.9161	2.09754	82.3283	2.20241	-2.41217
{11H07}	Bicalutamide	98.3222	4.28869	94.0336	11.7542	4.28869	95.1232	3.04143	97.5354	6.50236	-2.41217
{16A11}	Troxipide	110.553	4.44753	115.954	3.81217	-5.40058	103.618	3.77556	106.03	0.104877	-2.41217
{01G04}	Nifedipine	44.1576	1.27072	42.4104	0.15884	1.74725	53.0676	1.04877	55.4798	0.524384	-2.41217
{16G11}	Latanoprost	91.8098	9.21275	90.5391	1.90609	1.27072	90.6135	7.55113	93.0257	3.88044	-2.41217
{13E07}	Darunavir	108.17	1.74725	109.759	9.68927	-1.5884	110.855	2.62192	113.372	6.39748	-2.51704
{12E06}	Thonzonium bromide	0	0	3.33565	0.15884	-3.33565	0	0	2.62192	0.104877	-2.62192
{05A04}	Chlorpropamide	100.705	0	93.7159	4.12985	6.98898	99.6329	2.7268	102.255	2.20241	-2.62192
{11A05}	Spectinomycin dihydrochloride	103.405	1.74725	104.358	13.1838	-0.953043	100.787	0.524384	103.408	7.97063	-2.62192
{15H04}	Formoterol fumarate	96.2573	1.5884	99.7518	0.317681	-3.49449	93.3403	0.839014	95.9622	1.57315	-2.62192
{02H10}	Dihydrostreptomycin sulfate	96.8927	0	100.546	9.05391	-3.65333	97.9549	0	100.682	5.8731	-2.7268
{12D10}	Bacitracin	113.73	2.22377	99.4341	10.4835	14.2956	110.33	1.25852	113.057	2.51704	-2.7268
{10D06}	Piperacillin sodium salt	107.376	2.54145	113.094	8.57739	-5.71826	102.36	1.04877	105.087	6.50236	-2.7268
{12D02}	(+)-Isoproterenol (+)-bitartrate salt	98.3222	0.15884	94.5101	1.42956	3.81217	93.1306	1.46827	95.9622	0.104877	-2.83167
{16B09}	Altrenogest	97.6869	6.19478	96.575	1.5884	1.11188	90.9282	3.46093	93.7598	2.30729	-2.83167
{12A10}	Diacerein	81.4852	0.794202	72.5901	0.476521	8.89507	72.5747	0.209754	75.4064	1.57315	-2.83167
{11E07}	Ethynylestradiol 3-methyl ether	85.4562	0.953043	87.0446	15.884	-1.5884	86.1038	0.734137	88.9355	12.3755	-2.83167
{15G04}	Gemcitabine	101.34	1.5884	105.152	1.90609	-3.81217	100.052	0.419507	102.884	0.104877	-2.83167
{03H05}	Chlorphensin carbamate	100.387	2.85913	92.2863	1.42956	8.10086	97.3256	2.93655	100.262	2.51704	-2.93655
{12C09}	Ethynodiol diacetate	84.8208	0	80.2144	0.15884	4.60637	89.0404	0.943891	91.9769	1.78291	-2.93655
{13C09}	Norgestimate	116.748	3.33565	112.936	5.8771	3.81217	112.323	3.88044	115.26	2.83167	-2.93655
{01H02}	Todralazine hydrochloride	99.593	3.01797	99.593	7.14782	0	94.3891	0.209754	97.3256	4.82433	-2.93655
{02A10}	Busulfan	103.246	0.635362	107.853	1.11188	-4.60637	104.562	1.99266	107.604	2.93655	-3.04143
{16H03}	Pemetrexed disodium	96.8927	1.5884	94.8278	7.14782	2.06493	90.9282	5.34872	93.9696	3.98532	-3.04143
{01C05}	Norethynodrel	72.9078	2.70029	69.731	1.74725	3.17681	79.9161	0.629261	83.0624	1.88778	-3.1463
{06F04}	Calcipotriene	109.6	16.2017	110.235	0.635362	-0.635362	104.667	12.795	107.813	0	-3.1463
{16D11}	Phenprobamate	103.882	6.35362	106.264	5.55942	-2.38261	101.311	4.61458	104.457	0.419507	-3.1463
{01C11}	Antipyrine, 4-hydroxy	94.0336	3.17681	91.4921	2.22377	2.54145	89.0404	0.524384	92.1867	1.3634	-3.1463
{11B10}	Moxalactam disodium salt	96.0985	0.15884	97.0515	14.4545	-0.953043	92.7111	0.629261	95.9622	7.656	-3.25118
{12B09}	Dioxybenzone	22.2377	0	23.6672	0.15884	-1.42956	45.097	2.7268	48.3482	0.104877	-3.25118
{11C06}	Trichlormethiazide	95.1454	0.794202	97.528	15.5664	-2.38261	94.0745	1.15364	97.3256	11.5364	-3.25118
{05E05}	Metergoline	94.0336	2.85913	45.4284	14.931	48.6052	108.547	3.25118	111.904	9.54379	-3.35606
{05H09}	Oxantel pamoate	93.3982	0.635362	81.1675	5.55942	12.2307	99.8427	1.04877	103.199	3.35606	-3.35606
{13H08}	Zalcitabine	101.499	1.42956	100.705	4.12985	0.794202	95.333	1.3634	98.689	3.04143	-3.35606
{02H11}	Gentamicine sulfate	101.34	0	98.3222	7.4655	3.01797	97.3256	0	100.682	4.40482	-3.35606
{12G03}	Bretylium tosylate	99.2753	3.65333	101.023	1.5884	-1.74725	97.5354	0	100.891	0.629261	-3.35606
{11D03}	Cefoxitin sodium salt	94.3512	3.49449	100.069	14.6133	-5.71826	94.8086	1.88778	98.2695	7.2365	-3.46093
{11G07}	Azacytidine-5	89.4272	5.8771	67.1895	3.01797	22.2377	88.4111	4.29995	91.8721	1.04877	-3.46093
{01D10}	Diflunisal	78.7849	1.90609	57.8179	1.5884	20.9669	77.1893	1.00486e-14	80.6502	0.31463	-3.46093
{09H07}	Pramoxine hydrochloride	89.586	1.90609	80.0556	2.22377	9.53043	90.5087	2.20241	93.9696	3.1463	-3.46093
{02E03}	Amfepramone hydrochloride	101.499	3.01797	101.658	14.6133	-0.15884	99.0037	3.1463	102.465	9.33403	-3.46093
{12H11}	Aminocaproic acid	102.293	2.22377	102.611	12.7072	-0.317681	95.4379	2.30729	98.8988	6.81699	-3.46093
{16H09}	Brimonidine L-Tartrate	92.604	2.38261	98.0046	4.28869	-5.40058	90.9282	1.3634	94.3891	1.04877	-3.46093
{11C04}	Sulfamonomethoxine	92.9217	0.476521	96.0985	13.8191	-3.17681	97.7451	0.419507	101.311	10.6974	-3.56581
{11F07}	Tolmetin sodium salt dihydrate	82.9147	2.54145	77.8318	4.76521	5.08289	80.3356	1.04877	83.9014	2.30729	-3.56581
{15E03}	Dexrazoxane hydrochloride	100.546	2.06493	109.441	0.476521	-8.89507	102.779	0.209754	106.345	4.19507	-3.56581
{07E06}	Rifampicin	85.7739	7.30666	88.9507	6.98898	-3.17681	90.0891	3.04143	93.7598	3.56581	-3.67069
{11G06}	Simvastatin	102.611	1.27072	103.564	5.40058	-0.953043	96.172	4.5097	99.8427	3.56581	-3.67069
{16F11}	Ritonavir	112.459	4.76521	119.448	1.5884	-6.98898	115.469	9.12428	119.14	1.46827	-3.67069
{11A04}	Pyrithyldione	98.3222	1.74725	102.611	14.931	-4.28869	97.3256	1.67803	101.101	10.0682	-3.77556
{10A10}	Sulfanilamide	104.835	4.44753	104.358	9.37159	0.476521	100.472	3.35606	104.248	8.80965	-3.77556
{13G07}	Levofloxacin	99.4341	5.71826	99.593	10.0069	-0.15884	96.5915	3.88044	100.367	6.39748	-3.77556
{04B06}	Niflumic acid	71.637	0.794202	63.8539	2.85913	7.78318	81.3844	2.30729	85.1599	3.1463	-3.77556
{11H02}	Iopamidol	100.069	5.08289	101.34	5.71826	-1.27072	97.011	2.41217	100.891	3.77556	-3.88044
{10G02}	Clobetasol propionate	104.994	3.97101	109.123	7.14782	-4.12985	102.15	2.93655	106.03	4.71945	-3.88044
{01F02}	Mupirocin	6.03594	2.85913	6.51246	1.42956	-0.476521	39.5385	8.49502	43.419	5.66335	-3.88044
{03H09}	Lomefloxacin hydrochloride	93.8747	3.01797	87.3623	8.2597	6.51246	92.3964	1.57315	96.2769	6.50236	-3.88044
{15F10}	Nalmefene hydrochloride	102.929	6.98898	104.199	14.6133	-1.27072	98.7939	6.08285	102.674	8.28526	-3.88044
{09D11}	Warfarin	90.8567	3.49449	88.4741	2.06493	2.38261	89.1453	3.98532	93.0257	0.104877	-3.88044
{05G11}	Fusidic acid sodium salt	110.394	0.476521	109.282	0.635362	1.11188	113.582	0.943891	117.462	1.46827	-3.88044
{11H04}	Theophylline monohydrate	96.0985	1.42956	100.705	4.44753	-4.60637	95.4379	1.25852	99.3183	2.20241	-3.88044
{15G05}	Olmesartan	100.069	3.17681	107.376	1.27072	-7.30666	99.8427	2.93655	103.933	1.3634	-4.09019
{10B06}	Flecainide acetate	98.0046	2.70029	94.6689	4.76521	3.33565	95.2281	4.82433	99.3183	1.99266	-4.09019
{11B04}	Bucladesine sodium salt	97.6869	0.794202	101.658	13.6603	-3.97101	97.7451	0.419507	101.835	7.02674	-4.09019
{13E04}	Azapropazone	91.4921	4.76521	85.7739	9.53043	5.71826	87.5721	4.5097	91.7672	3.46093	-4.19507
{09A03}	Gefitinib	7.4655	0.15884	16.3606	5.24174	-8.89507	6.29261	0	10.4877	0.629261	-4.19507
{10F11}	Cinoxacin	94.6689	7.30666	93.7159	3.49449	0.953043	89.7745	3.1463	93.9696	1.46827	-4.19507
{06A04}	Thyroxine (L)	98.0046	2.06493	100.387	10.8012	-2.38261	94.494	3.88044	98.7939	9.0194	-4.29995
{10H10}	Pridinol methanesulfonate salt	97.3692	2.70029	94.1924	4.28869	3.17681	89.7745	7.76088	94.0745	2.20241	-4.29995
{15B11}	Diclazuril	95.622	0.635362	60.9947	0	34.6272	89.4599	0.104877	93.7598	12.3755	-4.29995
{12H08}	Deoxycorticosterone	82.4382	0.476521	69.4133	3.01797	13.0249	83.4819	0.209754	87.7819	2.62192	-4.29995
{11A02}	Carbinoxamine maleate salt	97.6869	4.28869	103.087	9.37159	-5.40058	97.85	2.62192	102.255	4.92921	-4.40482
{11H05}	Theobromine	98.0046	3.01797	95.7808	8.73623	2.22377	94.0745	0.943891	98.4793	5.34872	-4.40482
{16H10}	Desonide	109.123	10.6423	107.217	5.8771	1.90609	98.689	6.60724	103.094	3.88044	-4.40482
{10D08}	Chlorotrianisene	101.181	2.70029	102.611	16.8371	-1.42956	96.6964	1.46827	101.101	10.9072	-4.40482
{10F10}	Zomepirac sodium salt	93.7159	5.71826	89.586	0.635362	4.12985	87.9916	3.88044	92.3964	2.20241	-4.40482
{04F02}	Dantrolene sodium salt	93.3982	2.22377	103.246	3.81217	-9.84811	99.7378	1.3634	104.248	3.1463	-4.5097
{11G09}	Acetaminophen	100.705	6.35362	104.994	20.1727	-4.28869	98.689	2.62192	103.199	14.0535	-4.5097
{10E04}	Meclofenoxate hydrochloride	95.1454	2.06493	93.2394	3.33565	1.90609	92.0818	3.56581	96.6964	2.09754	-4.61458
{09H10}	Cephalothin sodium salt	91.4921	2.54145	91.6509	8.41854	-0.15884	86.3136	2.62192	90.9282	7.86576	-4.61458
{09H02}	Sulfabenzamide	95.622	2.22377	101.817	4.60637	-6.19478	95.7525	1.15364	100.367	4.09019	-4.61458
{11G04}	Ciclesonide	100.228	3.33565	106.9	6.83014	-6.6713	98.4793	0.31463	103.094	5.76822	-4.61458
{03B04}	Tranylcypromine hydrochloride	99.4341	2.22377	99.593	1.74725	-0.15884	99.2134	0.419507	103.933	3.67069	-4.71945
{13G04}	Isometheptene mucate	99.1164	3.81217	100.705	15.5664	-1.5884	96.172	4.29995	100.891	8.39014	-4.71945
{04C02}	Ethisterone	98.4811	1.27072	105.311	2.70029	-6.83014	100.682	2.51704	105.401	3.25118	-4.71945
{09B11}	Avermectin B1	107.217	5.55942	115.477	0.794202	-8.2597	104.877	2.30729	109.596	1.99266	-4.71945
{14D03}	Lansoprazole	77.9907	2.38261	68.1426	2.06493	9.84811	87.0477	1.67803	91.8721	0.209754	-4.82433
{14G04}	4-aminosalicylic acid	93.0805	0	87.3623	0.317681	5.71826	89.355	0.419507	94.1793	0.419507	-4.82433
{12H10}	Proparacaine hydrochloride	101.023	2.85913	106.105	13.978	-5.08289	99.2134	2.93655	104.038	9.85842	-4.82433
{10B08}	Trimetozine	103.246	2.85913	109.759	8.41854	-6.51246	97.9549	0.209754	102.779	7.55113	-4.82433
{02E02}	Bromocryptine mesylate	100.864	1.11188	106.264	0.794202	-5.40058	104.772	0.943891	109.596	2.83167	-4.82433
{13G11}	Torsemide	112.3	8.73623	95.3043	0	16.9959	108.652	2.09754	113.582	17.3047	-4.92921
{16B06}	Pantoprazole sodium	88.1565	6.19478	73.5431	2.38261	14.6133	93.9696	3.77556	98.8988	0.943891	-4.92921
{03H04}	Hyoscyamine (L)	97.8457	3.17681	97.0515	5.8771	0.794202	95.4379	0	100.367	4.5097	-4.92921
{16E11}	Cefpodoxime proxetil	111.029	5.24174	121.354	3.49449	-10.3246	108.652	1.88778	113.582	0.943891	-4.92921
{13H03}	Articaine hydrochloride	98.6399	1.74725	100.387	13.6603	-1.74725	94.0745	3.04143	99.1085	7.86576	-5.03408
{10H06}	Isocarboxazid	101.976	6.98898	102.452	6.19478	-0.476521	94.2842	4.5097	99.3183	3.25118	-5.03408
{09G04}	Famprofazone	93.3982	0.317681	93.2394	12.5484	0.15884	91.5574	0.943891	96.6964	8.18039	-5.13896
{11C02}	Azlocillin sodium salt	96.2573	0.317681	103.087	13.1838	-6.83014	94.8086	0.209754	99.9476	5.76822	-5.13896
{10C05}	Flunixin meglumine	84.5031	2.85913	80.2144	7.4655	4.28869	87.1526	3.67069	92.2916	5.24384	-5.13896
{12A02}	Niacin	99.7518	0.317681	104.517	1.90609	-4.76521	97.5354	1.46827	102.779	0.839014	-5.24384
{05D06}	Hycanthone	117.542	4.12985	124.054	2.70029	-6.51246	114.735	0.629261	119.979	0.629261	-5.24384
{04G08}	Oxytetracycline dihydrate	76.2434	4.44753	83.5501	3.81217	-7.30666	67.4358	4.92921	72.6796	2.20241	-5.24384
{15B02}	Acetylcysteine	95.7808	0.15884	108.012	4.44753	-12.2307	96.9061	0.209754	102.15	1.67803	-5.24384
{10G03}	Podophyllotoxin	98.4811	1.27072	103.564	6.35362	-5.08289	96.3818	0.104877	101.626	4.5097	-5.24384
{01H04}	Sulindac	90.0625	1.11188	89.7449	4.28869	0.317681	86.3136	0.734137	91.6623	3.56581	-5.34872
{12H09}	Urosiol	101.499	4.92405	103.564	12.0719	-2.06493	94.3891	2.30729	99.7378	5.13896	-5.34872
{08E04}	Zafirlukast	101.499	0.794202	115.318	0.317681	-13.8191	102.779	0.209754	108.128	1.99266	-5.34872
{13F09}	Alprostadil	107.217	8.41854	107.535	3.33565	-0.317681	101.416	6.18773	106.869	2.83167	-5.45359
{11C07}	Oxalamine citrate salt	93.3982	0.317681	96.575	11.4365	-3.17681	91.2428	1.00486e-14	96.6964	7.13162	-5.45359
{02F06}	Azilsartan kamedoxomil	101.34	3.49449	109.918	5.08289	-8.57739	99.7378	3.67069	105.296	2.7268	-5.55847
{10B05}	Flumethasone	97.2104	2.22377	95.622	4.44753	1.5884	92.2916	0.839014	97.85	4.5097	-5.55847
{12C10}	Nabumetone	52.735	5.08289	39.7101	1.5884	13.0249	61.4578	2.93655	67.1211	1.46827	-5.66335
{12F07}	Bephenium hydroxynaphthoate	73.2255	1.11188	63.5362	0	9.68927	79.6015	2.20241	85.2648	2.41217	-5.66335
{16H05}	Ceftibuten	89.9037	1.27072	92.4452	4.76521	-2.54145	88.3062	3.56581	93.9696	3.1463	-5.66335
{11G11}	Luteolin	100.387	4.76521	80.691	0	19.6962	97.011	4.5097	102.779	16.99	-5.76822
{15A08}	Valproic acid	88.633	0.317681	84.3443	3.65333	4.28869	87.8867	1.67803	93.655	1.57315	-5.76822
{03G02}	Norfloxacin	93.0805	1.90609	96.2573	3.49449	-3.17681	90.9282	3.25118	96.6964	1.67803	-5.76822
{10F05}	Fluocinonide	90.0625	2.06493	96.8927	1.00486e-14	-6.83014	89.5648	1.04877	95.333	1.15364	-5.76822
{10B04}	Metoprolol-(+,-) (+)-tartrate salt	98.6399	3.01797	103.246	10.1658	-4.60637	95.4379	3.1463	101.311	7.34137	-5.8731
{11C03}	Clidinium bromide	92.4452	3.49449	95.7808	11.2777	-3.33565	89.8794	3.67069	95.7525	6.60724	-5.8731
{11C09}	Viloxazine hydrochloride	99.593	1.74725	103.087	18.5843	-3.49449	96.3818	1.3634	102.255	13.7389	-5.8731
{03H03}	Scopolamin-N-oxide hydrobromide	100.069	1.5884	102.611	2.22377	-2.54145	95.9622	1.15364	101.94	1.04877	-5.97798
{10C08}	Aprepitant	106.423	0	112.936	12.5484	-6.51246	98.0598	0.31463	104.038	8.80965	-5.97798
{13B11}	Piribedil hydrochloride	108.647	8.2597	115.954	12.7072	-7.30666	101.521	3.98532	107.499	9.75354	-5.97798
{11F06}	Beclomethasone dipropionate	102.77	7.78318	106.9	0.476521	-4.12985	98.689	3.04143	104.667	1.46827	-5.97798
{04A05}	Glutethimide, para-amino	101.658	2.54145	110.871	4.12985	-9.21275	106.135	1.25852	112.323	4.5097	-6.18773
{16H06}	Valsartan	97.528	2.54145	95.3043	8.89507	2.22377	95.0184	0.629261	101.206	7.656	-6.18773
{13C10}	Chlormadinone acetate	114.365	1.5884	114.683	9.53043	-0.317681	111.904	0.104877	118.091	6.71211	-6.18773
{15C04}	Cefdinir	97.528	3.49449	102.134	1.11188	-4.60637	95.2281	3.1463	101.521	2.51704	-6.29261
{15H02}	Imatinib	116.589	6.98898	117.542	7.62434	-0.953043	108.757	7.44625	115.05	2.62192	-6.29261
{10B10}	Levonordefrin	100.864	0.476521	106.741	0.317681	-5.8771	93.2354	1.3634	99.5281	1.15364	-6.29261
{11D02}	Butacaine	95.4631	4.92405	105.788	9.21275	-10.3246	98.4793	4.09019	104.772	8.70477	-6.29261
{16C08}	Algestone acetophenide	110.871	8.89507	118.018	2.38261	-7.14782	108.023	6.29261	114.316	1.46827	-6.29261
{02G10}	Thioproperazine dimesylate	64.4892	11.4365	37.804	0.953043	26.6852	90.7184	4.09019	97.1159	5.03408	-6.39748
{09H08}	Finasteride	84.0266	5.8771	84.1854	7.94202	-0.15884	81.0697	1.99266	87.4672	6.71211	-6.39748
{11B03}	Cromolyn disodium salt	97.8457	1.27072	106.582	20.1727	-8.73623	96.2769	0.209754	102.674	15.2071	-6.39748
{11E04}	Nafcillin sodium salt monohydrate	90.3802	2.06493	101.181	14.1368	-10.8012	91.5574	1.57315	97.9549	9.22916	-6.39748
{15G08}	Docetaxel	106.264	1.42956	118.177	4.76521	-11.913	101.311	0.209754	107.813	1.46827	-6.50236
{11B06}	Fosfosal	88.9507	1.90609	86.0915	7.94202	2.85913	91.5574	2.62192	98.1647	5.8731	-6.60724
{13A02}	Denatonium benzoate	102.293	5.08289	101.658	0.635362	0.635362	99.2134	2.93655	105.821	1.3634	-6.60724
{04B08}	Retinoic acid	98.1634	3.81217	99.1164	7.62434	-0.953043	97.6403	1.99266	104.248	4.19507	-6.60724
{09D07}	Beta-Escin	103.882	4.12985	105.311	0.476521	-1.42956	93.8647	0.943891	100.472	0.839014	-6.60724
{15G02}	Gatifloxacin	95.3043	0.953043	105.788	4.44753	-10.4835	94.3891	3.35606	100.996	4.29995	-6.60724
{09F10}	Hexestrol	67.9837	5.08289	68.9368	5.40058	-0.953043	81.699	3.46093	88.4111	3.88044	-6.71211
{09H05}	Isosorbide dinitrate	93.557	3.97101	90.8567	7.62434	2.70029	87.677	2.30729	94.3891	5.66335	-6.71211
{10E08}	Guanadrel sulfate	101.976	1.90609	106.741	4.12985	-4.76521	97.4305	0.734137	104.248	5.03408	-6.81699
{13B08}	Zardaverine	97.0515	6.83014	104.676	3.01797	-7.62434	96.8013	5.13896	103.618	0.419507	-6.81699
{09H03}	Benzocaine	91.3333	0.476521	91.4921	7.94202	-0.15884	86.6282	1.46827	93.4452	5.55847	-6.81699
{06H07}	Primaquine diphosphate	108.17	9.37159	73.702	11.4365	34.4684	110.54	8.39014	117.672	1.04877	-7.13162
{09C09}	Acitretin	95.1454	3.01797	94.6689	5.40058	0.476521	89.2501	3.67069	96.3818	4.71945	-7.13162
{14H03}	Procarbazine hydrochloride	91.1744	0	93.3982	2.54145	-2.22377	83.0624	3.98532	90.194	1.25852	-7.13162
{06B03}	Amifostine	100.864	3.65333	109.6	0	-8.73623	99.2134	1.88778	106.345	0	-7.13162
{13H06}	Molindone hydrochloride	98.0046	0.794202	102.293	12.7072	-4.28869	93.9696	0.839014	101.206	8.91453	-7.2365
{01C02}	Sulfaphenazole	94.1924	0.794202	95.4631	2.38261	-1.27072	92.2916	0.839014	99.5281	0.104877	-7.2365
{04A04}	Bufexamac	94.1924	1.11188	99.593	0.15884	-5.40058	88.0965	2.93655	95.4379	1.00486e-14	-7.34137
{14G05}	Clonixin Lysinate	88.4741	5.55942	79.4202	5.71826	9.05391	87.677	3.35606	95.0184	3.56581	-7.34137
{14H02}	Mecamylamine hydrochloride	95.7808	5.55942	102.134	0.794202	-6.35362	91.6623	2.93655	99.1085	0.104877	-7.44625
{11A06}	Piromidic acid	90.5391	5.71826	99.9107	14.4545	-9.37159	92.0818	3.98532	99.5281	5.34872	-7.44625
{03C02}	Ampyrone	96.575	1.27072	103.564	3.81217	-6.98898	97.4305	0.734137	104.982	1.78291	-7.55113
{15C02}	Famciclovir	101.499	3.33565	112.3	8.41854	-10.8012	99.8427	2.51704	107.499	5.97798	-7.656
{13G05}	Nifurtimox	87.5211	1.42956	91.4921	12.3896	-3.97101	84.216	0.524384	91.8721	6.92187	-7.656
{10D10}	Methacholine chloride	103.882	5.08289	111.188	3.81217	-7.30666	97.6403	0.734137	105.401	4.5097	-7.76088
{15A03}	Anastrozole	96.2573	1.27072	104.517	3.81217	-8.2597	91.033	1.67803	98.8988	2.20241	-7.86576
{10C07}	Glycopyrrolate	96.2573	0.953043	101.181	14.1368	-4.92405	90.7184	0.734137	98.689	8.07551	-7.97063
{14H11}	Nadifloxacin	99.2753	1.11188	105.47	7.62434	-6.19478	91.1379	0.524384	99.1085	6.81699	-7.97063
{15B03}	Melengestrol acetate	96.575	1.5884	100.228	2.06493	-3.65333	94.494	2.41217	102.465	2.83167	-7.97063
{10B03}	Streptozotocin	103.405	2.06493	101.976	6.03594	1.42956	97.011	0.524384	105.087	6.08285	-8.07551
{07D07}	Lovastatin	94.8278	5.24174	104.358	3.97101	-9.53043	94.494	3.25118	102.674	1.57315	-8.18039
{12A08}	Oxybenzone	53.8469	4.28869	45.2695	4.92405	8.57739	62.9261	0	71.1064	6.08285	-8.18039
{03E02}	Ranitidine hydrochloride	100.069	3.49449	106.582	1.42956	-6.51246	100.787	2.20241	109.072	2.7268	-8.28526
{11A03}	Methazolamide	98.1634	2.54145	109.759	13.1838	-11.5954	97.011	2.41217	105.401	7.656	-8.39014
{02C11}	Oxandrolone	93.2394	1.42956	102.77	0.794202	-9.53043	93.4452	1.99266	101.835	0.943891	-8.39014
{10E09}	Vidarabine	103.564	3.17681	121.195	10.6423	-17.6313	100.262	1.67803	108.652	7.34137	-8.39014
{13H09}	Methyldopate hydrochloride	104.041	5.24174	110.235	6.03594	-6.19478	97.85	0.943891	106.45	6.18773	-8.5999
{04B07}	Isotretinoin	99.4341	7.30666	83.5501	0	15.884	96.6964	6.92187	105.296	15.7315	-8.5999
{11D07}	Indoprofen	88.3153	2.22377	88.7918	10.96	-0.476521	82.538	1.15364	91.2428	7.34137	-8.70477
{03F02}	Piroxicam	86.8857	5.24174	82.2794	1.27072	4.60637	90.6135	4.82433	99.4232	4.40482	-8.80965
{13E10}	Pivampicillin	115.795	7.4655	124.849	1.27072	-9.05391	111.064	4.09019	119.874	0.734137	-8.80965
{09A02}	Sulmazole	99.4341	2.22377	110.235	9.84811	-10.8012	97.9549	1.67803	106.974	4.19507	-9.0194
{10B09}	Folinic acid calcium salt	99.7518	2.54145	114.524	3.33565	-14.7722	91.9769	4.09019	100.996	2.83167	-9.0194
{02C06}	Danazol	83.3912	0.794202	81.9617	12.3896	1.42956	87.1526	0.31463	96.3818	9.54379	-9.22916
{15H05}	Rufloxacin	92.7628	1.27072	90.2214	3.81217	2.54145	82.9575	7.44625	92.2916	0.419507	-9.33403
{10H07}	Lithocholic acid	104.358	13.5014	111.506	9.53043	-7.14782	96.3818	9.75354	105.716	8.18039	-9.33403
{05D03}	Dobutamine hydrochloride	90.5391	1.5884	100.546	4.92405	-10.0069	88.9355	3.1463	98.3744	4.40482	-9.43891
{13E11}	Lodoxamide	105.947	5.24174	114.365	10.4835	-8.41854	99.4232	3.77556	108.862	11.5364	-9.43891
{04F10}	Mifepristone	100.546	3.65333	103.882	5.40058	-3.33565	100.367	4.5097	109.911	2.30729	-9.54379
{03H02}	Etodolac	94.8278	2.38261	98.7988	0.953043	-3.97101	89.7745	2.7268	99.3183	0.943891	-9.54379
{10A04}	Phenethicillin potassium salt	101.023	4.12985	105.311	11.2777	-4.28869	95.1232	4.09019	104.667	6.29261	-9.54379
{01A02}	Azaguanine-8	3.49449	0.953043	7.4655	1.11188	-3.97101	2.62192	0.104877	12.1657	0.209754	-9.54379
{12D03}	Monobenzone	48.6052	0.635362	50.6701	6.51246	-2.06493	53.2774	1.67803	63.0309	4.29995	-9.75354
{15F04}	Azithromycin	99.4341	0.317681	108.647	0.953043	-9.21275	96.172	1.15364	106.03	0.31463	-9.85842
{15G09}	Cilnidipine	84.3443	12.8661	95.7808	0.476521	-11.4365	86.6282	8.18039	96.4866	0	-9.85842
{11G03}	Raloxifene hydrochloride	97.0515	8.73623	64.1715	0	32.88	105.926	8.18039	115.784	18.0388	-9.85842
{14H04}	Viomycin sulfate	95.4631	3.01797	97.2104	0.317681	-1.74725	87.5721	0.943891	97.4305	0.524384	-9.85842
{02A02}	Metronidazole	100.705	2.54145	111.506	4.44753	-10.8012	98.5842	2.51704	108.547	4.92921	-9.96329
{12H07}	Megestrol acetate	93.2394	3.01797	95.9396	4.76521	-2.70029	90.0891	0.31463	100.052	2.7268	-9.96329
{13B09}	Memantine Hydrochloride	99.4341	9.84811	109.123	3.01797	-9.68927	97.6403	6.39748	107.604	4.19507	-9.96329
{05A09}	Zoxazolamine	82.2794	0.635362	78.626	5.8771	3.65333	71.7357	0.209754	81.8039	0	-10.0682
{12H05}	Tyloxapol	97.3692	1.42956	101.976	5.71826	-4.60637	91.7672	0.104877	101.835	2.41217	-10.0682
{10G11}	Cycloheximide	46.6991	7.30666	34.3095	2.85913	12.3896	75.5113	5.45359	85.6843	3.25118	-10.173
{16H11}	Cefprozil	100.228	1.42956	113.253	4.92405	-13.0249	92.7111	3.1463	102.989	0.629261	-10.2779
{08E09}	Oxibendazol	16.3606	3.65333	44.6342	2.06493	-28.2736	74.5674	3.46093	84.9502	4.82433	-10.3828
{10D07}	Diethylstilbestrol	81.644	3.17681	84.9796	15.0898	-3.33565	77.2942	3.88044	87.8867	10.0682	-10.5926
{02H07}	Ivermectin	105.311	3.33565	113.094	6.98898	-7.78318	100.262	0.419507	110.855	5.97798	-10.5926
{13C08}	Pramipexole dihydrochloride	102.77	2.06493	115.636	5.08289	-12.8661	99.8427	0.629261	110.54	3.35606	-10.6974
{09C07}	Nisoldipine	25.5733	0.476521	41.2985	8.2597	-15.7252	23.9119	2.30729	34.7142	0.104877	-10.8023
{15B08}	Carvedilol	107.535	3.97101	87.0446	0.635362	20.4904	111.799	1.04877	122.706	5.8731	-10.9072
{10A09}	Sulfadimethoxine	103.246	1.5884	116.271	0.953043	-13.0249	102.674	5.34872	113.791	1.57315	-11.1169
{10H09}	Dienestrol	91.1744	7.94202	94.8278	3.33565	-3.65333	82.538	6.60724	93.7598	2.30729	-11.2218
{12H02}	Crotamiton	93.557	5.55942	98.7988	5.08289	-5.24174	91.2428	3.77556	102.465	2.20241	-11.2218
{03A02}	Isoniazid	98.7988	0.317681	109.918	1.5884	-11.1188	99.8427	2.30729	111.169	3.56581	-11.3267
{16F08}	Lofepramine	66.0776	8.2597	78.3083	0.476521	-12.2307	80.3356	3.35606	91.6623	1.25852	-11.3267
{13H10}	Levocabastine hydrochloride	104.676	3.33565	118.018	11.2777	-13.3426	99.3183	1.57315	110.96	7.34137	-11.6413
{12C07}	Fluspirilen	96.4162	1.74725	99.4341	6.35362	-3.01797	106.66	2.20241	118.301	4.19507	-11.6413
{15G07}	Montelukast	113.889	2.06493	131.361	5.8771	-17.4725	108.128	2.41217	119.874	5.97798	-11.7462
{09G02}	Trihexyphenidyl-D,L Hydrochloride	92.1275	3.49449	101.023	15.884	-8.89507	90.5087	0.104877	102.36	8.5999	-11.8511
{13H05}	Pancuronium bromide	94.1924	1.42956	80.2144	3.97101	13.978	74.1479	1.99266	86.2087	0.209754	-12.0608
{10G09}	Hexylcaine hydrochloride	106.9	5.24174	119.289	12.5484	-12.3896	101.101	3.98532	113.477	10.2779	-12.3755
{09G10}	Trioxsalen	42.0927	0.476521	61.3124	0.635362	-19.2197	73.7284	4.5097	86.2087	1.88778	-12.4803
{10E06}	Ethoxyquin	84.0266	3.97101	98.3222	16.9959	-14.2956	86.2087	1.46827	98.8988	12.2706	-12.6901
{15H03}	Moxifloxacin	93.8747	0.476521	109.441	2.70029	-15.5664	91.9769	3.04143	104.772	3.46093	-12.795
{09E05}	Mirabegron	100.069	8.57739	111.188	9.84811	-11.1188	96.8013	6.60724	109.806	4.29995	-13.0047
{03A04}	Chlorzoxazone	78.7849	3.49449	79.7379	4.44753	-0.953043	74.2528	5.8731	87.3623	4.09019	-13.1096
{16G10}	Oxymetholone	96.8927	9.21275	112.141	14.2956	-15.2487	91.4525	4.82433	104.667	9.22916	-13.2145
{10A07}	Mephentermine hemisulfate	99.9107	5.24174	117.065	10.0069	-17.1548	95.0184	2.09754	108.233	4.19507	-13.2145
{10G04}	Clofibric acid	93.8747	3.97101	101.817	3.65333	-7.94202	87.7819	3.04143	101.101	0.419507	-13.3193
{10C10}	Isoetharine mesylate salt	100.864	0.476521	114.047	4.76521	-13.1838	94.7037	0.524384	108.443	0.419507	-13.7389
{14H09}	Cefepime hydrochloride	101.181	3.97101	91.9686	5.24174	9.21275	92.2916	7.97063	106.135	7.76088	-13.8437
{03A11}	Phenelzine sulfate	102.293	3.49449	112.141	2.85913	-9.84811	95.6476	0	109.596	4.29995	-13.9486
{15C11}	Fluconazole	55.1176	1.74725	57.6591	5.8771	-2.54145	61.1432	0.524384	75.1966	8.49502	-14.0535
{10H05}	Eprosartan mesylate	98.3222	5.55942	112.3	9.68927	-13.978	94.0745	0.943891	108.547	4.09019	-14.473
{02C02}	R(-) Apomorphine hydrochloride hemihydrate	86.4092	4.44753	108.329	0	-21.92	86.1038	4.92921	100.891	0.419507	-14.7876
{13D11}	Lymecycline	82.1205	2.70029	107.217	2.06493	-25.0968	73.8332	0.629261	88.9355	0.629261	-15.1023
{10B11}	Amprenavir	106.741	0.953043	128.82	5.24174	-22.0788	108.338	0.524384	123.545	2.09754	-15.2071
{04A08}	Albendazole	73.2255	3.65333	87.6799	8.89507	-14.4545	84.3209	5.45359	99.7378	2.83167	-15.4169
{10G07}	Methimazole	96.7338	3.01797	120.242	16.0429	-23.5084	95.333	0.31463	110.75	11.5364	-15.4169
{02B11}	Nocodazole	91.3333	5.24174	107.058	2.85913	-15.7252	92.9208	2.93655	108.967	1.15364	-16.0461
{03F09}	Fenbufen	79.4202	6.03594	71.4782	2.85913	7.94202	76.0357	3.25118	92.1867	1.78291	-16.151
{16H08}	Triclabendazole	78.1495	6.03594	66.713	3.17681	11.4365	103.723	5.34872	119.979	6.50236	-16.2559
{15A10}	Rifaximin	108.329	2.54145	125.643	8.10086	-17.3136	101.94	0.209754	119.35	6.50236	-17.4095
{10B07}	Cefazolin sodium salt	102.452	4.28869	97.2104	0	5.24174	99.8427	1.88778	117.252	18.2486	-17.4095
{15F02}	Topotecan	94.5101	2.38261	117.065	6.51246	-22.5553	88.7257	2.93655	106.24	5.55847	-17.5144
{15H10}	Acetylsalicylic acid	93.3982	3.49449	106.9	4.92405	-13.5014	84.7404	2.30729	103.618	5.45359	-18.8778
{02F11}	Tetracycline hydrochloride	95.9396	0	99.2753	10.96	-3.33565	76.2454	14.7876	96.9061	6.29261	-20.6607
{02H09}	Neomycin sulfate	98.4811	0	99.593	13.8191	-1.11188	80.3356	16.99	101.311	10.2779	-20.9754
{05E11}	Benzbromarone	40.6632	5.71826	43.6811	0.15884	-3.01797	77.8186	4.82433	99.3183	8.07551	-21.4997
{13A05}	Methacycline hydrochloride	84.662	1.42956	94.1924	1.74725	-9.53043	72.0503	0.104877	93.655	0.943891	-21.6046
{15G03}	Bosentan	91.6509	5.8771	117.383	2.38261	-25.7322	89.6696	9.54379	113.582	5.76822	-23.9119
{02B08}	Disulfiram	27.1617	16.9959	33.6742	3.81217	-6.51246	67.7504	12.3755	92.3964	1.57315	-24.646
{03H07}	Dilazep dihydrochloride	103.882	4.76521	116.589	7.94202	-12.7072	99.8427	2.93655	125.118	2.41217	-25.2753
{04G09}	Pimozide	94.9866	0.635362	110.553	8.2597	-15.5664	110.121	2.7268	135.92	2.7268	-25.7997
{03A10}	Hydralazine hydrochloride	100.705	0.317681	119.925	6.83014	-19.2197	98.3744	1.67803	125.223	10.9072	-26.8485
{03E03}	Tiratricol, 3,3',5-triiodothyroacetic acid	28.909	16.2017	43.9988	1.74725	-15.0898	46.5653	16.5705	73.4137	0.629261	-26.8485
{11F10}	Fluvastatin sodium salt	1.90609	1.27072	13.8191	0.476521	-11.913	1.78291	0.943891	33.8752	0.524384	-32.0923
{01G11}	Tolnaftate	0	0	0	0	0	0	0	35.8679	0.839014	-35.8679
{14G06}	Verteporfin	92.1275	7.94202	136.444	13.8191	-44.3165	90.7184	4.29995	126.691	9.43891	-35.9727
{06E09}	Pitavastatin calcium	4.12985	0	13.978	2.22377	-9.84811	2.93655	0	39.4337	3.35606	-36.4971

## Sheet: NMCCC
name	SMILES	Growth with NMCCC agent alone	Growth withNMCCC agent + IPBC	Effect strength
		(% control)	(% control)
NCC-00012288	CCC1=CC=C(CN(CC(=O)N2CCNCC2)[S](=O)(=O)C3=CC(=C(C)C=C3C)C)C=C1	113.048	4.0806	108.967
NCC-00028045	CC1=NC2=CC=CC=C2N=C1NCC3=CC=NC(=C3)OCC(F)(F)F	104.875	22.2019	82.673
NCC-00017443	CCNC(=O)NC(=O)CSC1=NN=C(O1)C2=CC=CC(=C2)[S](=O)(=O)N(CC)CC	101.661	36.9545	64.707
NCC-00008266	CC(C)C1=CC(=CS1)C(=O)N2CCN(CC2)C3=CC=CC=C3F	97.7177	46.0106	51.7071
NCC-00010888	CCC(C)[C@H](N)C1=NN=C(O1)SCC2=CC=C(Cl)C(=C2)Cl	98.0099	49.3701	48.6398
NCC-00015249	CC(C)C(NC1=CC=C(C=C1Cl)C(F)(F)F)C(=O)OCC(=O)N2CCNC2=O	91.8892	47.6071	44.2821
NCC-00008095	CC(NC(=O)CSC1=NC=C(N=N1)C2=CC=CC=C2)C3=CC=CC=C3	111.01	69.235	41.7747
NCC-00016439	CCC1=CC2=C(NC3=CC=CC(=C3)O)N=C(C)N=C2S1	98.59	59.9158	38.6742
NCC-00015025	CCC1CCCCN1C(=O)COC(=O)C2=C(C)C(=C(C)[NH]2)C(C)=O	102.106	71.9282	30.1776
NCC-00003877	CCC1=CC=C(OC(C)C(=O)NC2=CC3=NSN=C3C=C2)C=C1	101.661	72.7406	28.9209
NCC-00015123	C[N]1C=CC=C1C(=O)NC(=O)CSC2=NC3=CC(=C[NH]C3=N2)Cl	103.717	75.1511	28.5662
NCC-00012316	CCOC1=CC=C(CC(=O)NC2=CC=C3N=C(NC(C)=O)SC3=C2)C=C1OCC	113.532	84.9661	28.5662
NCC-00013324	COC1=CC=C(N(C)C(=O)CN(C)[S](=O)(=O)C2=CC=C3N(C)C(=O)N(C)C(=O)C3=C2)C(=C1)OC	99.9084	72.5142	27.3943
NCC-00027190	CCCNC(=O)CN(C)C(=O)C1=CC=C(O1)C2=CC(=CC=C2Cl)Cl	100.493	73.3248	27.1682
NCC-00001996	CO\C1=C\N(CC(=O)NCC2=CC=C(F)C=C2)\C(=C/C1=O)CN3CCOCC3	100.639	74.0551	26.5839
NCC-00012358	CCC(=O)NC1=NC2=CC=C(CC(=O)NCCN(C)C3CCCCC3)C=C2S1	116.222	89.7733	26.4484
NCC-00012932	COC1=CC=C(C=C1)C2=NOC(=N2)N(C)CC(=O)NC3=CC=C(Br)C=C3C	88.1108	62.267	25.8438
NCC-00017223	CC(C)CCC(C)NC(=O)CSC1=NN=C(C(=N1)O)C2=CC=C(F)C(=C2)F	107.38	82.3292	25.0504
NCC-00006955	COCC1=NC2=NC(=N[N]2C(=C1)O)NC(C)=O	106.336	81.6505	24.685
NCC-00008665	COC1=CC(=CC=C1OC(F)F)NC(=O)C2=CC(=C(Cl)C=C2Cl)[S](=O)(=O)N3CCCC3	100.055	75.954	24.1008
NCC-00002395	CCO\C(O)=C/1C(C2=CC=C(C)O2)\C(=C(C)/N=C1C)C(=O)OCC	101.369	77.7068	23.6626
NCC-00018811	ClC1=C(CSC2=NC=C[N]2C3=CC=CC=C3)N=NS1	103.56	80.6281	22.9323
NCC-00013422	CC(C)C\C1=N\N/2C(=O)\C=C(COC3=CC=C(NC(C)=O)C=C3)/N=C2S1	104.01	81.4503	22.56
NCC-00017545	COC1=CC(=CC(=C1OC)OC)CC(=O)NC2=NC(=CS2)CN3CC(C)OC(C)C3	110.176	87.9597	22.2166
NCC-00000343	CN(C)CCN(CC1=CC=CC=C1)C(=O)CN2C(=O)OC3=CC=CC=C23	98.4481	76.5383	21.9098
NCC-00018127	CC1=CC=CC(=C1)[N]2C=CN=C2SCC(=O)NC3=CC=CC=C3[S](=O)(=O)C(F)F	101.369	79.4596	21.9098
NCC-00014388	CCCC(=O)N\C1=C(\C(=O)C2=CC=CC=C2N1CC)C3=CC=CS3	110.749	88.9214	21.8275
NCC-00015326	CCC(C)N\1C(=O)C2=CC=CC=C2\N=C1SCC(=O)N3CCNC3=O	99.0295	77.3485	21.681
NCC-00016565	CC(N[S](=O)(=O)C1=CC=C(Cl)C(=C1)Cl)C(=O)NC2=CC=CC(=C2)C#N	109.138	87.4565	21.681
NCC-00015445	CCCOC1=CC=C(C=C1NC(=O)C2CSC3(C)CCC(=O)N23)C(F)(F)F	103.717	82.1828	21.5345
NCC-00015334	C[N]1C(=CC(=C1C)C(=O)COC2=CC=C(NC(=O)C3=CC=CO3)C=C2)C	107.942	86.4707	21.4716
NCC-00006100	CCOC1=CC(=CC=C1O)C\2\C(=C(\N)O\C(=C2C#N)C(C)(C)C)C#N	107.796	86.3246	21.4716
NCC-00014087	CCC[N]1C(=C(C)C(=C1NC(=O)C(C)C)C2=NC3=CC=CC=C3[NH]2)C	108.405	87.017	21.388
NCC-00011629	CCCNC(=O)CSC1=NN=C([N]1C2=CC=CC=C2)C3=CC=C(NC(C)=O)C=C3	101.515	80.336	21.1795
NCC-00013870	CC1=C2C(=NN=C2C3=CC=CC=C3)OC(=C1CCO)O	106.549	85.5416	21.0076
NCC-00006271	C[N]1C(=C(C=C1C2=CC=C(F)C=C2)C(O)=O)C	100.931	80.1899	20.7413
NCC-00026848	CCOC(=O)C1CCN(CC1)C(=O)C2=NOC(=C2)C3=CC=CN=C3	95.3807	74.6394	20.7413
NCC-00013429	CC1=CC(=CC(=C1)NC(=O)CSC2=NC(=C3CCCCC3=N2)O)C	101.373	80.7178	20.6556
NCC-00002053	CCC1=CC=C(OCC(=O)NC2CCCCC2)C(=C1)[N]3C=NN=C3	103.852	83.2573	20.5952
NCC-00012946	CCOC(=O)C1=CC2=C(OC)C=CC(=C2[N]1CC(=O)C3=CC=CC=C3)OC	90.5329	70.0238	20.5091
NCC-00010033	FC1=CC=CC=C1C/2=N/N(C\C=C\C3=CC=CC=C3)C(=O)/C=C2	107.504	87.055	20.4492
NCC-00015669	CCN(C1=CC=C(C=C1)C2=CSC(=N2)N3CCN(C)CC3)[S](C)(=O)=O	105.34	85.0882	20.2519
NCC-00011833	CC1=CC=CC(=C1C)N2CCN(CC2)[S](=O)(=O)C3=CC(=CN=C3N)Br	109.118	89.0176	20.1008
NCC-00011515	CN(C1=CC=CC=C1)C(=O)\C2=C\C(=N/[S](=O)(=O)N2C)C3=CC=C(C)C=C3	103.268	83.2573	20.011
NCC-00018868	CC(NC(=O)CN1CCN(CC1)CC2=CC=C(Br)S2)C3=CC=C(F)C=C3	96.5492	76.5383	20.011
NCC-00013415	CCN(CC)C(=O)C1=C(C)C(=C(S1)N2N(O)C3=CC=CC=C3NC2=O)C(=O)OC	111.839	91.8892	19.9496
NCC-00020635	COC1=CC=C(Cl)C=C1C(=O)NCCC2=CC=C(C=C2)[N]3C=CC=N3	103.999	84.7179	19.2806
NCC-00011658	CC1=CC=C2OCCN(C(=O)NC3=CC=C(Br)C=C3)C2=C1	90.3864	71.1958	19.1906
NCC-00000571	CCC1=CC=C(N[S](=O)(=O)C2=CC=C(S2)C(=O)N(C)C)C=C1	103.56	84.5718	18.9885
NCC-00007525	CCC(=O)NC1=CC=C(C=C1)[S](=O)(=O)N2CCN(C)C3=CC=CC=C23	103.414	84.5718	18.8424
NCC-00004618	COC1=CC=C(C=C1)C2=NOC(=C2)C(=O)NCC3=NC=C[N]3C	103.999	85.3022	18.6964
NCC-00018640	CN[S](=O)(=O)C1=CC(=CC=C1C)NC(=O)C2=CC3=CC=CC=C3C=C2O	108.819	90.1223	18.6964
NCC-00013394	COC(CNC(=O)CN1\N=C(\CC2=CC=NC=C2)C3=CC=CC=C3C1=O)OC	101.52	82.9152	18.6047
NCC-00012940	O=C(CSC1=NC2=CC=C[NH]C2=N1)NC3=NC=CS3	101.223	82.673	18.5503
NCC-00010375	CCOC(=O)C1=C(N)[N](C=N1)C2=CC=C(OC)C=C2	98.4481	80.0438	18.4042
NCC-00013772	COC(=O)\C1=C\N(CC2=CC=CS2)\C=C(/C1C3=CC=CC=C3OC(C)C)C(=O)OC	111.628	93.3162	18.3117
NCC-00012414	CCOC1=CC=C(NC(=O)C2CCCCN2[S](=O)(=O)C3=CC=C(Br)C=C3)C=C1	106.354	88.189	18.1652
NCC-00011504	CCCN(CC1=CC=CS1)C(=O)NC2=CC(=CC=C2OC)Cl	92.796	74.6599	18.136
NCC-00005416	COC(=O)C1=N[N](CC(=O)NC2=CC=C(C)C=C2C)C=C1	105.605	87.4932	18.1121
NCC-00017741	COC1=CC=C(C=C1OC)C2=NC(=CS2)C(=O)OCC(=O)NC3=C(C=CS3)C(N)=O	116.524	98.539	17.9849
NCC-00004903	CC1=NC(=C(CCC(=O)N2CCCC2)S1)C3=CC=CS3	106.482	88.5156	17.966
NCC-00006385	CC1C\N=C(\NC2=NC=CC=C2C)S1	98.8863	81.0663	17.82
NCC-00015746	CNC(=O)NC(=O)CSC1=NN=C(NC2=CC=C(OC3=CC=CC=C3)C=C2)S1	100.348	82.7687	17.5792
NCC-00012169	CCOC(=O)C1=C(C)[NH]C(=C1[S](=O)(=O)N2CCN(CC2)CC3=CC=CC=C3)C	108.212	90.9824	17.2292
NCC-00000685	COC1=CC=C(C(=O)NC2=CC=C(OC)C(=C2)Cl)C(=N1)OC	101.515	84.4258	17.0896
NCC-00018925	CC(C)(C)C1=NOC(=C1)NC(=O)CSC2=NN=C(NCCC3=CC=CS3)S2	99.7626	82.8191	16.9436
NCC-00017391	C[N]1C(=CC(=C1C)C(=O)COC(=O)C2=CC=C3[NH]C(=C(C)C3=C2)C)C	94.1952	77.3485	16.8467
NCC-00028216	CCOC(=O)C1=CSC(=N1)NC(=O)C2=CC=C3SC(C)C(=O)NC3=C2	81.3584	64.707	16.6515
NCC-00007297	CCC(=O)NC1=NC2=CC=C(NC(=O)NC3=CC=CC=C3OC)C=C2S1	100.785	84.4258	16.3593
NCC-00017832	CC1=CC=C(C=C1)C(N[S](=O)(=O)C2=CC=C(C=C2)[S](C)(=O)=O)C3=CC=CS3	87.017	70.7563	16.2608
NCC-00006556	CN(C)CCSC1=NN=C2SC3=CC=CC=C3[N]12	102.83	86.6168	16.2133
NCC-00012148	CCN(C(=O)NCC1=NOC2=CC=C(C)C=C12)C3=CC=CC(=C3)Cl	103.131	87.017	16.1143
NCC-00006898	CCCN1C(=O)NC(=O)C2=C3CCCC(=O)C3=CN=C12	102.976	86.9089	16.0672
NCC-00003820	CC(C)CNC(=O)CN1\N=N/C2=C(C1=O)C3=C(CC(CC3)C(C)(C)C)S2	108.527	92.4594	16.0672
NCC-00004390	CC[N]1C(=NC2=C1N(C)C(=O)N(C)C2=O)SCC(O)=O	103.852	87.7853	16.0672
NCC-00003079	CCOC(=O)C1=C[N](CC(=O)NC2=CC(=CC(=C2)C)C)N=N1	106.336	90.2684	16.0672
NCC-00013737	CCOC(=O)C1=C(NC(=O)CCSC2=NN=C(C)S2)SC=C1C3=CC=CC=C3	98.59	82.6222	15.9678
NCC-00013590	CCOC(=O)C1=C2NCN(CCOC)C[N]2N=C1C3=CC=C(Cl)C=C3	108.967	93.0982	15.869
NCC-00016684	COC1=CC=C(C=C1NC(=O)CNC(C(C)C)C2=CC=CC=C2)[S](=O)(=O)N(C)C	106.501	90.8259	15.6748
NCC-00017496	COC1=NC=CC(=C1NC(=O)C2=N[N](N=C2)C3=CC=CC=C3)N(C)C	95.9531	80.2783	15.6748
NCC-00020179	CC(C)CC[N]1C(=CC(=C1C)C(=O)CN2\N=C(/C=C\C2=O)C3=CC=CC=C3)C	101.223	85.5943	15.629
NCC-00014045	CC1=CC=CC(=C1N[S](=O)(=O)C2=CC=C(C)C(=C2C)N3CCCC3=O)Cl	115.768	100.202	15.5668
NCC-00015641	CC(SC1=N[NH]C(=N1)C2=CC=C(Cl)C=C2)C(=O)NC3CCCCC3	94.6347	79.1064	15.5283
NCC-00014536	CCSC1(SCC)\N=C(\N)C2(C#N)C(N\C(=C(\C)C12C#N)C)C3=CC=CC=C3	111.156	95.6728	15.4829
NCC-00012589	CCCCN(C1CCN(CC1)C(C)=O)C(=O)C2=NOC3=C2CC(C)CC3	106.398	90.9824	15.4156
NCC-00003421	CCN1CCN(CC1)[S](=O)(=O)C2=CC3=C(CCN3C(=O)CC)C=C2Br	95.3807	80.0438	15.3369
NCC-00014416	CCN\1C(=O)NC(=O)\C(=C1N)SC2=NC3=CC=CC=C3S2	111.99	96.7254	15.2645
NCC-00014402	O=C\1CC(N\C(=N1)N2CCOCC2)C(=O)NC3=CC=CC=C3	111.774	96.5391	15.2353
NCC-00018583	CC(C)OC(=O)C1=C(C)[NH]C(=C1C)C(=O)NCC(NC2=CC=CC=C2)C(C)C	94.2122	79.0214	15.1908
NCC-00007069	CCOC(=O)C1=C(C)[NH]C(=C1C)CN(CC2=CC=C(C)C=C2)[S](=O)(=O)C3=C(C)ON=C3C	107.796	92.6054	15.1908
NCC-00005587	CC1=C(C)C2=CC=CC=C2[N]1C(=O)CSC3=N[NH]C=N3	95.8189	80.6281	15.1908
NCC-00012883	CCCCN1\C(=N/[S](=O)(=O)C2=CC(=CC=C12)C(=O)NCCN3CCOCC3)C	109.257	94.0661	15.1908
NCC-00013856	CC(OC1=CC=C(Cl)C=C1Cl)C(=O)NC2=CC=C(C=C2)[S](=O)(=O)N3CCOCC3	115.768	100.655	15.1134
NCC-00002167	CCCNC(=O)CC1=C(C)[N]2N=C(C=C2N=C1C)C3=CC=CC=C3	101.808	86.7628	15.0447
NCC-00014137	CN1C(=O)\C=C(\CNC(=O)CCNC(=O)C2=CC(=NC3=CC=CC=C23)O)N(C)C1=O	99.6166	84.5718	15.0447
NCC-00009406	CCCC1=NN=C(CSC2=NN=C(O2)C3=CC=C(NC(C)=O)C=C3)O1	107.504	92.4594	15.0447
NCC-00018063	CN1C(=O)N(C)\C(=C(C#N)/C1=O)OC2=CC=CC3=C2OC(C)(C)C3	117.431	102.469	14.9622
NCC-00014703	CCOC(=O)NC1=CC=C(C=C1)C(=O)NC2=CC=C(N=C2)N3CCOCC3	98.59	83.6477	14.9423
NCC-00015564	COC1=CC=C(NC(=O)C2=C(C)[N](CC3=CC=CC=C3Cl)N=C2C)C=C1	95.6601	80.7178	14.9423
NCC-00007126	COC1=CC(=CC(=C1OC)OC)CNC(=O)C2=C(OC=N2)C3=CC=CS3	101.661	86.9089	14.7526
NCC-00015505	CC[N]1C(=NC=C1C2=CC=C(Br)C=C2)SCC(=O)NC3=CC=C(C=C3)C(N)=O	91.1448	76.3922	14.7526
NCC-00014934	CC(NCC(=O)NC1=CC(=NO1)C2=CC=C(C)C=C2)C3=CC=C(F)C=C3F	97.711	83.0617	14.6493
NCC-00027418	CCN(CC(=O)NCC1=CC=CS1)C(=O)C2=CC=C(C=C2)[N]3C=CC=N3	104.875	90.2684	14.6065
NCC-00001027	CCC(=O)OCC/1=C/C(=O)N/2\N=C(/SC2=N1)C(C)C	102.1	87.6392	14.4605
NCC-00017958	COCC[N]1C(=NN=C1SCC(=O)N2CCCC2=O)CC3=CC=CC=C3	85.2591	70.9028	14.3563
NCC-00020806	C[N]1C(=C(C#N)C2=CC=CC=C12)CN3CCOCC3	103.122	88.8077	14.3144
NCC-00001939	COC1=CC=C(Cl)C=C1NC(=O)CSC2=NC=C[N]2C3CCCC3	95.9649	81.6505	14.3144
NCC-00015557	COC1=CC=C(OC)C(=C1)C(C)NC(=O)CSC2=NC(=C(C)C(=C2C#N)C)C	104.131	89.9244	14.2065
NCC-00002338	CCN(CC)[S](=O)(=O)C1=CC(=CC=C1C)C2=NN=C(O)C3=CC=CC=C23	100.712	86.5437	14.1683
NCC-00016299	CC1=CC=CC(=C1)NC2=NN=C(SCC(=O)C3=CC=C[NH]3)S2	92.3426	78.2872	14.0554
NCC-00011336	CC(=O)NN1C(NC2=CC=CC=C2C1=O)C3=CC=CN=C3	105.491	91.4358	14.0554
NCC-00009349	CC1=CC(=C2C(=C(SC2=N1)C3=CC=CC=N3)N)C	95.3807	81.3584	14.0223
NCC-00014969	CC(NCC1=CC=CC=C1CN2CCCC2)C(=O)C3=C(C)C(=C(C)[NH]3)C(C)=O	109.87	95.9531	13.9169
NCC-00004561	CC(C)C1=NC=C[N]1C2=CC=C(NC(=O)C3=CC=C(C=C3)N(C)C)C=C2	108.088	94.2122	13.8762
NCC-00027874	CC1CCN(CC1)C(=O)C(NC(=O)NC(C)C2=CC=CS2)C3=CC=CC=C3	110.425	96.6953	13.7301
NCC-00014815	CCOC1=CC=C(NC(=O)C2=CC(=C(C)S2)CC)C=C1OC	104.596	90.9723	13.6239
NCC-00017174	NCCC1=C(O)[N](N=C1C2=CC=CC=C2)C3=CC=CC=C3	111.083	97.4811	13.602
NCC-00011406	CCOC1=CC=C(CNC(=O)C(C)[N]2N=C(C)C3=CC=CC=C23)C=C1OC	102.469	88.8665	13.602
NCC-00017557	N#CC1=CC=CN=C1NCC2=CC=C(C[N]3C=NC=N3)C=C2	106.336	92.7515	13.5841
NCC-00003022	COC1=CC=C(C=C1)N(CC(=O)NCC2CCCO2)[S](=O)(=O)C3=C(C)ON=C3C	105.313	91.8751	13.438
NCC-00020008	CCCN(CC(=O)NC1=CC=CC=C1OC)C(=O)\C2=C\OCCO2	110.425	96.9874	13.438
NCC-00004675	CC1=CC(=C(C(=C1)C)[S](=O)(=O)NCC(=O)NC2=CC=C(C=C2)C(N)=O)C	99.6166	86.3246	13.2919
NCC-00014194	CC1=CC(=CC(=C1OCC(=O)NC2=C(C(N)=O)C3=C(CCCC3)S2)C)Br	95.9649	82.8191	13.1459
NCC-00013282	CN(C)C1=C(N=C(CC[S](=O)(=O)C2=CC=C(C)C=C2)O1)[S](=O)(=O)C3=CC=C(C)C=C3	101.077	87.9313	13.1459
NCC-00014422	COC1=CC=CC=C1NC(=O)NC2=CC=C3COC(=O)C3=C2	93.6279	80.482	13.1459
NCC-00007981	CCOC(=O)C1SC2=NN=C([N]2NC1C3=CC=CC=C3)C(F)(F)F	90.2684	77.2686	12.9998
NCC-00009121	CC(=O)NC1=CC=C(C=C1)C(=O)CO\C2=C\O\C(=C/C2=O)CN3CCSCC3	107.504	94.5043	12.9998
NCC-00015256	CCN(CC(=O)NC1=CC=C(C=C1)C(=O)NC2=CC=C(OC)C=C2)CC3=CC=C(Cl)S3	85.9916	73.2467	12.7449
NCC-00027589	CC(SC1=NN=C(C)S1)C(=O)C2=C[NH]C3=CC=CC=C23	101.223	88.5156	12.7077
NCC-00018754	C[N]1C=CC(=C1)[S](=O)(=O)N2CCC(CC2)C(=O)NC3=CC=CC=C3OCC(F)(F)F	108.088	95.3807	12.7077
NCC-00006442	O=[S](=O)(NC1CCCCCC1)C2=CC=C(S2)C3=CC=NO3	92.8976	80.1899	12.7077
NCC-00003706	COCC(=O)NC1=N[N]2C(=CC(=NC2=N1)C3=CC=CC=C3)O	99.9087	87.201	12.7077
NCC-00020350	COC(=O)C1=CC=C(CN(C)C(=O)\C2=N\N(C(=O)CC2)C3=CC(=CC=C3C)C)C=C1	103.706	90.9987	12.7077
NCC-00017559	CC1=NC(=C(C#N)C(=N1)SCC2=NC(=C3C=CC=C(C)C3=N2)O)C	109.118	96.4232	12.6952
NCC-00014017	CC1=C(CC(=O)N2CCOCC2)C3=CC(=CC(=C3[NH]1)C)C	101.713	89.0176	12.6952
NCC-00013408	COC1=CC=C2N(C)\C=C(/C(=O)C2=C1)[S](=O)(=O)C3=CC=C(C)C=C3	90.3864	77.788	12.5984
NCC-00004789	OC(=O)C1=C([N](N=N1)C2=CC=CC=C2Cl)C3=CC=NC=C3	97.4256	84.864	12.5616
NCC-00006670	C[N]1C(=NN=C1SCC(N)=O)CC2=NN=N[N]2CC3=CC=C(Cl)C=C3Cl	101.077	88.5156	12.5616
NCC-00018982	COC1=CC=C(CN(C)C(=O)C2=CC(=CC=C2F)Br)C(=C1OC)OC	101.808	89.2459	12.5616
NCC-00005131	CCOC(=O)C(CC1=CC=CC=C1)N[S](=O)(=O)C2=CC=C(NC(C)=O)C=C2	102.976	90.4145	12.5616
NCC-00012484	COC1=CC=C(NC(=O)C2=CC=NC(=C2)N3CCC(C)CC3)C=C1	90.1223	77.5607	12.5616
NCC-00018469	BrC1=CC=C(C=C1)C2(CCCC2)NCCC(=O)NC3=C(C=CS3)C#N	107.212	94.6504	12.5616
NCC-00013058	CCCN(C(=O)C(=O)C1=C(C)[N](C)C2=CC=CC=C12)C3=CC=C(F)C=C3	101.373	88.9214	12.4519
NCC-00017363	CC(OC(=O)COC1=CC(=CC(=C1)C)C)C(=O)NC2=CC=CC=C2C#N	99.2947	86.9018	12.3929
NCC-00015733	COC(=O)C1=C(N[S](=O)(=O)C2=CC=C(Cl)S2)C=CS1	99.9087	87.6392	12.2695
NCC-00008893	O=C(NC1=NC=CS1)C2=CC=CN=C2	100.201	87.9313	12.2695
NCC-00016873	CC(CCC1=CC=CC=C1)NC(=O)CSC2=NC(=NC3=CC=CC=C23)C	96.5492	84.2797	12.2695
NCC-00013989	COC(=O)C1=CC(=NC2=C1C=N[N]2C3=CC=C(F)C=C3)C	113.652	101.411	12.2418
NCC-00007240	CC(C)NC(=O)NCCC1=NC2=CC=CN=C2[N]1C3=CC=CC=C3	102.1	89.9763	12.1234
NCC-00020293	CC(N1CCC(CC1)C2=NC3=CC=CC=C3S2)C(=O)NC(=O)NC(C)(C)C	110.279	98.1559	12.1234
NCC-00012995	CC1=N[N](CC(=O)NCC2=CC=CC=C2Cl)C(=C1)C3=CC=CO3	105.491	93.4005	12.0907
NCC-00011630	CCOC(=O)C1=C(C)N=C(S1)[N]2N=C(C)C(=C2O)CC3=CC=CC=C3	116.524	104.433	12.0907
NCC-00014675	CC1CCN(CC1)C2=CC=C(NC(=O)CSC3=NC(=N[NH]3)C(C)C)C=C2	107.819	95.9531	11.866
NCC-00005872	COC1=CC=C(C=C1OC)C(=O)N2CCN(CC2)C/3=C(\Cl)C(=O)N(C)/N=C3	103.999	92.1672	11.8313
NCC-00006613	FC(F)(F)C1=CC(=CC=C1Cl)NC(=O)C2=N[N]3C=CC=NC3=C2	106.043	94.2122	11.8313
NCC-00012028	CC1CCCCC1NC(=O)CCN[S](=O)(=O)C2=CC=C3N=C(O)C=CC3=C2	105.897	94.0661	11.8313
NCC-00019780	CC(=O)C1=C(C)[NH]C(=C1C)C(=O)N2CCN(CC2)CC3=CC=C(C=C3)C#N	100.347	88.6617	11.6852
NCC-00008152	COC1=CC=C(CCNC(=O)C2CCC(=O)N2[S](=O)(=O)C3=CC=C(C)C=C3)C=C1	100.931	89.2459	11.6852
NCC-00004732	CSC1=NN=C([N]1CCO)C2=CC=CN=C2	94.6504	82.9651	11.6852
NCC-00002110	CCOC(=O)C1=C(C)[N](C)C(=C1[S](=O)(=O)NCC(=O)NC2=NC3=CC=C(Cl)C=C3S2)C	95.0886	83.5494	11.5392
NCC-00011399	CC1=CC=C(C=C1C)C2=CC=C(CCC(=O)NC3=CC=C(C=C3)C(N)=O)O2	97.8575	86.4311	11.4265
NCC-00014514	COC1=CC=CC(=C1)C2=NC(=C3C=CC=CC3=N2)NCCO	98.59	87.1635	11.4265
NCC-00015562	NC1=C[N](N=C1C2=CC=C(Cl)C=C2)C3=CC=CC=C3	104.291	92.8976	11.3931
NCC-00012134	COC1=CC(=C(C)C=C1NC(=O)NCC2=NOC3=CC=CC=C23)Cl	103.073	91.738	11.335
NCC-00012596	CN(CC(=O)NC1=CC=CC(=C1)Cl)[S](=O)(=O)C2=CC=C(S2)C3=CC=C(O)N=N3	107.305	95.9698	11.335
NCC-00016124	CC[S](=O)(=O)C1=CC=CC=C1C(=O)OCC(=O)N2CCNC2=O	116.977	105.642	11.335
NCC-00001597	CCC1=NN=C(NC(=O)CSC2=NC=C[N]2CC3=CC=CO3)S1	101.077	89.8302	11.247
NCC-00012427	CC1=CC=C(C(=C1)C)C(=O)C2=C(N)N=C(NC3=CC=CC=C3)S2	107.796	96.5492	11.247
NCC-00005758	CC(NC(=O)C1=CC=N[N]1C)C2=CC=C(C)C=C2C	97.4256	86.1786	11.247
NCC-00017643	CCC1CCCCN1C(=O)C(C)OC(=O)C2=CC=C(C=C2)[N]3C=CC=N3	99.7481	88.5642	11.1839
NCC-00011987	CCC(SC1=NC2=CC=C[NH]C2=N1)C(=O)NCC3CCCO3	99.176	88.0425	11.1335
NCC-00015277	CC1C2CC(CC(C)(C)C2)N1C/3=C(\Cl)C(=O)N(CC(O)=O)/N=C3	98.7402	87.6392	11.101
NCC-00000400	COC(=O)CCCC(=O)NC(C1=NN=C(O1)C2=CC=CC=C2)C3=CC=C(Cl)C=C3	106.043	94.9425	11.101
NCC-00012659	CN(CC1=CC=CO1)C(=O)C2=CC=C(C=C2)N3CCC[S]3(=O)=O	119.395	108.363	11.0327
NCC-00000970	CC1=CC2=C(NC3=CC=C(F)C=C3Cl)N=C(C)N=C2S1	97.8638	86.9089	10.9549
NCC-00004105	CC(C)CNC(=O)N1[C@@H]([C@@H](C)C(=O)[C@@H](C)[C@@H]1C2=CC=CS2)C3=CC=CS3	101.223	90.2684	10.9549
NCC-00005302	CC(=O)ON1C(C)(C)CC2=NOC(=C2C1(C)C)N	97.5717	86.6168	10.9549
NCC-00005644	C\C1=C\C(C)(C)N2C(=O)C(=O)C3=CC(=CC1=C23)O	95.3807	84.4258	10.9549
NCC-00016271	CC[S](=O)(=O)N1CC2=CC=CC=C2CC1C(=O)NC3=CC=C(Br)C=C3F	104.282	93.4005	10.8816
NCC-00007468	COC1=CC(=C(NC(=O)NC(C(C)C)C(=O)N2CCC3=CC=CC=C23)C=C1Cl)OC	104.437	93.6279	10.8088
NCC-00009805	COC1=CC=C(C=C1OC)C2=CC=C3C(=C(SC3=N2)C(=O)NC(C)C)N	108.819	98.0099	10.8088
NCC-00020521	CN(CC(=O)NC1=CC=CC(=C1C)C)C(=O)C2=C(C)[N](N=C2)C3=CC=CC=C3F	109.841	99.0323	10.8088
NCC-00012267	CC1CC(=O)NC2=CC(=CC=C2S1)[S](=O)(=O)N(C)C3CCCCC3	104.889	94.1952	10.694
NCC-00027988	COC1=CC=C(CNC(=O)COC(=O)CC2=C(C)[N](C)N=C2C)C=C1	101.369	90.7066	10.6628
NCC-00027076	FC1=CC=C(OCC(=O)N(CCC#N)C2=CC=C3OCCOC3=C2)C=C1Cl	108.819	98.1559	10.6628
NCC-00012904	CC(C)CN1\C(=N/[S](=O)(=O)C2=CC(=CC=C12)C(=O)N(C)CC3=CC=CC=C3)C	103.424	92.8768	10.5475
NCC-00016663	NC(=O)C1=CC=C(CSC2=NN=C[N]2CCC3=CC=CS3)C=C1	103.864	93.3162	10.5475
NCC-00014023	NCCCC(=O)OC1\N=C(\C2=CC=CC=C2Cl)C3=CC(=CC=C3NC1=O)Br	104.729	94.2122	10.5167
NCC-00013453	CCC(SC1=NC(=C2CCCC2=N1)O)C(=O)NC3CCCCC3	93.0436	82.5269	10.5167
NCC-00014308	CCOC(=O)C[N]1C2=C(N=C(C)S2)C3=CC(=CC=C13)F	90.4145	79.8978	10.5167
NCC-00004162	COC(=O)CNC(=O)CSC1=NN=C([N]1C2=CC=CC=C2)C3=CC=CC=C3C	90.5605	80.0438	10.5167
NCC-00007183	CCOC(=O)C1=C(C)C(=C(C)[NH]1)C(=O)N2CCC(CC2)CC(=O)NC(C)CC	91.2909	80.9202	10.3706
NCC-00004048	CCOC1=CC=C(C=C1)C(=O)NC(C2=CC=C(C)C=C2)C3=CC=CN=C3	107.65	97.2795	10.3706
NCC-00016635	COC(=O)C1=C(C)[NH]C(=C1C)C(=O)CN2CCN(CC2)C3=NC=CS3	94.7607	84.4836	10.2771
NCC-00016901	FC1=CC(=CC(=C1)NC(=O)C(=O)NCC2=CC(=NO2)C3=CC=CC=C3)F	106.096	95.8186	10.2771
NCC-00015242	COC1=CC(=C(C=C1OC)C(=O)NC2=CC=C3OC(C)C(=O)NC3=C2)OC	105.329	95.0742	10.2545
NCC-00015627	CC1=CC=C(C)C(=C1)C(=O)CSC2=NN=C[N]2CC3=CC=CO3	112.8	102.545	10.2545
NCC-00002281	CCOC1=CC=C(NC(=O)CS\C2=C(/C#N)C(CC(=O)N2)C3=CC=CS3)C=C1	94.9425	84.7179	10.2246
NCC-00007012	O=C(CNC1=NC=CS1)C2=C[NH]C3=CC=CC=C23	100.055	89.8302	10.2246
NCC-00001483	CN(C)[S](=O)(=O)C1=CC=C2SCCN(CC(=O)N3CCCCCC3)C2=C1	100.639	90.4145	10.2246
NCC-00015676	CC1=C(C)N=C(NC(=O)CSC2=NN=C[N]2C3CC3)S1	102.246	92.0212	10.2246
NCC-00002509	CCOC(=O)C1=C(C2=CC=CC=C2)C(=N[NH]1)C(=O)C3=CC=CC=C3	103.268	93.0436	10.2246
NCC-00012834	CC(C)CCNC(=O)CS\C1=N\C2=C(SC=C2)C(=O)N1NC(=O)C3=CC=CC=C3	97.2716	87.1635	10.108
NCC-00011980	CN(CCNC(=O)N\C1=C\N(C)C(=O)C2=CC=CC=C12)C3CCCCC3	104.45	94.3417	10.108
NCC-00005359	CC(C)C[C@H](N1CC2=CC=CC=C2C1=O)C(=O)NC3=CC=CN=C3	106.043	95.9649	10.0785
NCC-00001825	O=C(NCC(C1=CC=CO1)[S](=O)(=O)C2=CC=CS2)C(=O)NC3CCCCC3	99.0323	88.9538	10.0785
NCC-00011616	CC(NC(=O)CSC1=NC(=C(C#N)C(=N1)C2=CC=C(Cl)C=C2)O)C3=CC=CC=C3	115.617	105.642	9.97481
NCC-00011700	CCN(C(=O)C1=CC=CC2=C1SCCC2=O)C3=CC(=CC=C3OC)Cl	110.932	100.957	9.97481
NCC-00015949	CCOC(=O)N1CCN(CC1)C(=O)C2=CC=C(C=C2)[S](=O)(=O)N3CCCC(C)C3	99.176	89.2144	9.96155
NCC-00012981	COC(=O)C1=C([N]2C=CC=C2)[N](N=C1C)C3=CC=C(F)C=C3	94.9277	84.9661	9.96155
NCC-00019951	CC1=CC=C(C)C(=C1)[S](=O)(=O)N(CC2=CC=CC=C2)C\3C[S](=O)(=O)\C=C3	99.0323	89.0999	9.93244
NCC-00006214	O=C(NCC1=CC=CO1)N2CCN(CC2)C3=CC=CC=N3	96.6953	86.7628	9.93244
NCC-00016866	CC(=O)NC1=NC(=CS1)COC(=O)CNC(N)=O	99.4458	89.6222	9.82368
NCC-00016446	NC(=O)C1=C(NC(=O)C2=CC=C(F)C=C2F)SC=C1	79.6924	69.8773	9.81505
NCC-00015340	CC(OC(=O)C1=C(C)N=C(S1)C2=CC=CC=C2)C(=O)N3CCNC3=O	101.227	91.4118	9.81505
NCC-00000628	CC(C)CCNC(=O)C1=C2N=C(C=C([N]2N=C1)C(F)(F)F)C3=CC=CS3	94.2122	84.4258	9.78638
NCC-00014878	CCCC[N]1C(=NC2=CC(=CC=C12)[S](N)(=O)=O)COC(=O)C3=CC=C(Cl)S3	96.5492	86.7628	9.78638
NCC-00015970	FC(F)(F)C1=CC=CC=C1[S](=O)(=O)NCC2=CC=CC=C2C[N]3C=CC=N3	105.642	95.9698	9.67254
NCC-00017965	FC(F)(F)C1=CN=C(SCC2=NOC(=N2)C3=CSC=C3)C(=C1)Cl	105.189	95.5164	9.67254
NCC-00013359	CC(C)CC(N[S](=O)(=O)C1=CC=C2N=C(C)SC2=C1)C(=O)N3CCCCCC3	107.38	97.711	9.66856
NCC-00015893	CN(CC1=CC=C(Br)S1)C(=O)C2=CC=C3[NH]C(=C(C)C3=C2)C	99.6155	90.0934	9.52207
NCC-00014605	CCOC(=O)C1=CC=C(CSC2=N[NH]C=N2)O1	100.641	91.1188	9.52207
NCC-00012813	CC(C)NC(=O)CN1C(=O)N(C2=C(C)C=CC=C2C)[S](=O)(=O)C3=CC=CC=C13	107.607	98.0856	9.52141
NCC-00015648	COC(=O)C1=CC=C(CSC2=NC(=C3C=CSC3=N2)N)C=C1	103.98	94.4584	9.52141
NCC-00017895	CSC1=NC(=C(CCC(=O)OCC2=CC=C(C=C2)C(=O)N3CCCC3)C(=N1)C)C	109.421	99.8992	9.52141
NCC-00028330	CC1=NC(=CC(=N1)NCC2COC3=CC=CC=C3O2)Cl	97.7177	88.2235	9.49425
NCC-00014821	FC(F)(F)CNC(=O)C1=CC=CC=C1NC(=O)CN2C(=O)\C=C/N(CC3=CC=CC=C3)C2=O	105.897	96.4031	9.49425
NCC-00016360	CN(C)[S](=O)(=O)C1=CC=CC(=C1)COC2=NC=NC3=C(Cl)C=C(Cl)C=C23	109.403	99.9087	9.49425
NCC-00016488	CN(CC(=O)NC1=CC=CC=C1Cl)C(=O)CN2\N=C/C(=O)C3=CC=CC=C23	101.959	92.5838	9.37557
NCC-00018028	CC(SC1=NN=C(O1)C2=CC=C(C)C(=C2)C)C(=O)NC(=O)NC(C)(C)C	99.176	89.8004	9.37557
NCC-00005986	CC1=CC(=C(NC(=O)CCCN(C2=CC=C3OCOC3=C2)[S](C)(=O)=O)C(=C1)C)C	114.953	105.605	9.34818
NCC-00010546	COC1=CC=CC(=C1)NC(=O)C2(CCCCC2)[N]3C=NN=N3	89.9763	80.6281	9.34818
NCC-00000913	CC(=O)NC1=C(ON=C1C)\C=C/C2=CC=C(C)C(=C2)[S](=O)(=O)NC3CCCC3	107.504	98.1559	9.34818
NCC-00017101	O=C(COCC(=O)NC1=CC=C(C=C1)C#N)NCC2=CC=CO2	86.9089	77.5607	9.34818
NCC-00014983	BrC1=CC=C2N=CN=C(OCC(=O)NCC3CCCO3)C2=C1	93.1697	83.9407	9.22908
NCC-00014556	NC(=O)C1=C(N)C2=CC=C(N=C2S1)C3=CC=CS3	95.9531	86.724	9.22908
NCC-00013527	CCCC/1=C/C(=O)N/2\N=C(/SC2=N1)N(C)CC(=O)NCC3=CC(=CC=C3OC)Br	106.794	97.5645	9.22908
NCC-00012680	CC1=CC=C(Cl)C=C1N2CCN(CCN[S](=O)(=O)C3=CSC(=C3)C(N)=O)CC2	107.003	97.7834	9.21914
NCC-00012313	CCC(=O)NC1=NC2=CC=C(CCC(=O)NC3=C(Cl)C=C(OC)C=C3OC)C=C2S1	101.808	92.6054	9.20212
NCC-00000856	C[N]1N=C(C)C\2=C1C(=O)N(CC(=O)NCC3=CC=CC=C3C)\C=C2	88.8077	79.6056	9.20212
NCC-00010717	CCC(C)C1=CC=C(NC(=O)\C2=C\C3=CC=CC=C3C(=O)O2)C=C1	103.122	93.92	9.20212
NCC-00016999	CCCC[N]1C(=NC2=CC(=CC=C12)[S](=O)(=O)N(C)C)SCC3=CC=CC=N3	105.622	96.5391	9.08259
NCC-00013037	CCOC(=O)C1=C(C)[N](CC(=O)NCCN2CCCCC2C)C(=C1C)C3=CC=CC=C3	116.826	107.758	9.06801
NCC-00013909	FC(F)(F)C1=CC=C(Cl)C(=C1)N(CC(=O)N2CCOCC2)[S](=O)(=O)C3=CC=CC=C3	105.459	96.4031	9.05605
NCC-00010204	COC(=O)C(NC1=NC=CS1)(OC)C(F)(F)F	91.1448	82.0887	9.05605
NCC-00002737	COC1=CC=CC(=C1OC)C(=O)OC2=C(C(=N[N]2C(C)(C)C)C)[S](=O)(=O)C3=CC=CC=C3	102.246	93.1897	9.05605
NCC-00013567	COC(CN(C)C(=O)C1=CC2=C(C)N=C3C=CC=CC3=C2O1)OC	91.2909	82.2348	9.05605
NCC-00027646	OC1=CC(=C2C=C(C=CC2=N1)[S](=O)(=O)NC3=CC=C(F)C=C3)C([O-])=O	95.9649	86.9089	9.05605
NCC-00013751	CC(C)COC(=O)\C1=C(C)\N=C2\SCCC(=O)N2C1\C=C\C3=CC=CC=C3	103.571	94.6347	8.93609
NCC-00014444	CCCC1=NC2=C3C(=CC(=NC3=N[N]2C(=C1)NCCN(C)C)C)C	107.233	98.297	8.93609
NCC-00018184	FC(F)(F)COCC(=O)NC(C1=CC2=CC=CC=C2O1)C3=CC=CC=C3	102.538	93.6279	8.90999
NCC-00018241	CN(C)C(=O)C(OC(=O)C1=CC=C2NC(=O)CCC2=C1)C3=CC=CC=C3	102.538	93.6279	8.90999
NCC-00013852	CCOC(=O)N1CCN(CC1)C(=O)CN(C2=CC=CC=C2)[S](=O)(=O)C3=CC=C(OCC)C=C3	103.268	94.3582	8.90999
NCC-00015991	CC(C)[C@H](NC(=O)CC1=CC=CC=C1)C(=O)OCC(=O)N2CCN(CC2)C3=CC=CC(=C3)Cl	97.1251	88.3355	8.7896
NCC-00016033	CCCC1=N[NH]C(=N1)SCC(=O)NC(C)C2=CC=C3OCCOC3=C2	109.723	100.934	8.7896
NCC-00015795	CC(C)C1=NC(=N[N]1C2=CC=CC=C2)SC(C)C(=O)N3CCNC3=O	107.456	98.6902	8.76574
NCC-00018412	FC1=CC=CC(=C1)CC(=O)NCC(=O)N[N]2C=NC3=CC=CC=C23	102.1	93.3358	8.76392
NCC-00015163	FC(F)(F)C/1=C/N(CC2=CC=CC(=C2)[S](=O)(=O)N3CCOCC3)C(=O)/C(=C1)Cl	106.92	98.1559	8.76392
NCC-00016246	CC(C)C1O\C(=N/C1=O)NC(=O)NC(C)(C)C2=CC=CC(=C2)C(C)=C	107.65	98.8863	8.76392
NCC-00015375	CCOC(=O)\C1=C(/COC(=O)C2=CC(=NC3=C2C(=NO3)C)C)NC(=O)NC1	111.335	102.692	8.64311
NCC-00013912	COC(=O)COC1=CC=C2C(=O)\C(=C/OC2=C1)OC3=CC=C(C=C3)C(C)(C)C	111.481	102.838	8.64311
NCC-00001255	CN1/C=C(\C=C/C1=O)/C2=N/N(C(O2)C3=CC=C(Cl)C=C3Cl)C(C)=O	94.3582	85.7404	8.61786
NCC-00016588	CC(C)CC[N]1C(=NC2=C1C(=O)NC(=O)N2C)SC(C)C	97.1335	88.5156	8.61786
NCC-00002623	COC1=NC(=NC(=C1Cl)C)N[S](=O)(=O)C2=CC=C(C)C=C2	98.7402	90.1223	8.61786
NCC-00011401	CCOC(=O)N1CCN(CC1)C(=O)C[N]2N=C(C)C3=CC=CC=C23	103.268	94.6504	8.61786
NCC-00008437	CCC(=O)N[C@@H](CC1=CC=CC=C1)C(=O)NC2=NOC(=C2)C	104.729	96.111	8.61786
NCC-00010090	COC1=CC=CC(=C1)\C2=C\CN(C(=O)N2)C3=CC=CC=C3O	110.571	101.954	8.61786
NCC-00018007	CC1=N[N](C(=C1NC(=O)C[N]2C=NN=N2)C)C3=CC=CC=C3	101.666	93.1697	8.49661
NCC-00017342	CCCC1=CC=C(C=C1)C(O)CSC2=NN=C(O)[N]2C3CC3	110.749	102.252	8.49661
NCC-00015448	CCCSC1=NSC(=N1)NC(=O)COC(=O)C2=C(C)C=CO2	91.729	83.2573	8.47179
NCC-00015438	CCCCC1=CC=C(CC(=O)NC2=CC=C3OC(C)C(=O)NC3=C2)C=C1	107.154	98.6902	8.46348
NCC-00012470	CC1=CC=C(NC(=O)\C2=C\CN(CC2)CC3=CC=C(F)C=C3)C=C1F	112.746	104.282	8.46348
NCC-00013954	COC(=O)CCN1C(=O)\C=C(\C)C2=C[N](C)N=C12	101.08	92.7303	8.35012
NCC-00009520	C[N]1C(=NN=C1SCC(=O)NC2=NC=C(C)S2)CN3CCOCC3	100.785	92.4594	8.32573
NCC-00009178	CCOC(=O)N1CCN(CC1)C(=O)C2=CC(=C(OC)C=C2[N]3C=CC=C3)OC	103.268	94.9425	8.32573
NCC-00016930	COC(=O)C1=CC(=CC=C1F)NC(=O)C2=CC(=CC=C2N3CCOCC3)[S](N)(=O)=O	92.8976	84.5718	8.32573
NCC-00027304	N[N]1C(=NN=C1C2CC2)SCC(=O)NC(=O)NCC3=CC=CC=C3	99.9087	91.583	8.32573
NCC-00012176	CC(C)CCNC(=O)C1=C2N=CC3=C(CCCC3)[N]2N=C1	112.746	104.433	8.31234
NCC-00017405	CC[N]1C(=NN=C1C2CC2)SCC(=O)N(C)CCOC3=CC=C(Br)C=C3	104.157	95.9531	8.20363
NCC-00013695	ClC1=CC=C(CC2=NN=C(NC(=O)CSCC3=CC=CC=C3)S2)C=C1	97.2716	89.0679	8.20363
NCC-00017785	COC(=O)CN[S](=O)(=O)C1=CC=C(NC(=O)C2=CC3=C(CCCCCC3)S2)C=C1	97.5717	89.392	8.17966
NCC-00003763	COC1=CC=C(CCNC2=CC(=NC=N2)C3=CC=CC=C3)C=C1OC	95.9649	87.7853	8.17966
NCC-00012232	CCCN(CCC)[S](=O)(=O)C1=CC=C2SCC(=O)N(CC(=O)OC)C2=C1	111.839	103.678	8.16121
NCC-00013800	CCOC(=O)CNC(=O)C1CCCC2=C1[NH]C3=CC=C(Cl)C=C23	105.475	97.4181	8.05713
NCC-00015347	C1CCC(CC1)N\C2=N\N=C(/CS2)C3=CC=C[NH]3	83.6477	75.5906	8.05713
NCC-00016303	O=C(CNC(=O)C1=CC=C2N=CSC2=C1)OCC3=CC=CC=C3	89.6841	81.6505	8.0336
NCC-00019039	CCOC(=O)C1=C(NC(=O)CN(C)CC(=O)N(C)C)SC=C1C2=CC=C(OC)C=C2	106.482	98.4481	8.0336
NCC-00015781	CC1=C(Cl)C=CC=C1NC(=O)CNC(=O)CCCC2=NC(=C3C=CC=CC3=N2)O	105.036	97.1251	7.91064
NCC-00009463	CCCCN1C(=O)NC2=NC3=CC(=CC=C3N=C2C1=O)NC(C)=O	103.122	95.2346	7.88753
NCC-00015619	COC1=CC=C(NC(=O)CCC2=CC=CS2)C=C1[S](=O)(=O)N3CCOCC3	107.066	99.1784	7.88753
NCC-00019438	CSCCC(NC(=O)C1=CC=C(C=C1)C(C)(C)C)C(=O)NC2=CC=C(C=C2)N3CCOCC3	103.268	95.3807	7.88753
NCC-00017461	CCOC1=CC=C(NC(C)=O)C=C1[S](=O)(=O)N2CC(OC3=CC=CC=C23)C(=O)N(C)C	119.698	111.839	7.85894
NCC-00017062	CCC[N]1C(=NC2=CC=C(C=C12)C(F)(F)F)SCC(=O)NC3=CC=C(C=C3)C(N)=O	98.59	90.8259	7.76415
NCC-00017489	CCOC(=O)C1=C2N=C(O)C3=CC=CC=C3[N]2N=C1	103.278	95.5136	7.76415
NCC-00013254	CC(C)CCNC1=C2CCCC2=NC3=NN=C[N]13	111.481	103.717	7.76415
NCC-00015106	CC1CC2=CC=CC=C2N1C(=O)COC(=O)C3=CC(=CC=C3Cl)[S](=O)(=O)N(C)C	98.0099	90.2684	7.74146
NCC-00028558	FC(F)OC1=CC=CC=C1NC(=O)C2=CC=C(NC3CC3)N=C2	98.7402	90.9987	7.74146
NCC-00011173	FC(F)(F)C1=CC(=NC(=N1)SCCC(=O)NCCN2CCOCC2)C3=CC=CO3	90.2684	82.5269	7.74146
NCC-00013510	CCOC(=O)C1=CC=C(NC(=O)NC2CN(C3CCCC3)C(=O)C2)C=C1	96.6953	88.9538	7.74146
NCC-00009976	OC(=O)C1=CC=CC(=C1)CSC2=NC(=C(C#N)C(=N2)C3=CC=CO3)O	96.9874	89.2459	7.74146
NCC-00009235	C[N]1C2=CC=C(NC(=O)C(=O)NCC[N]3N=C(C)C=C3C)C=C2N=C1C(F)(F)F	91.8751	84.1336	7.74146
NCC-00012918	CC1=CC=CC(=C1)NC(=O)CCSC2=NC3=NC(=CC=C3O2)C	106.247	98.539	7.70781
NCC-00016264	COC(=O)C1=C(NC(=O)CSC2=NC(=C3C=CC=CC3=N2)O)SC(=C1C)C	103.829	96.1209	7.70781
NCC-00014465	CC(C)[C@H](NC(=O)NC1=CC=C(C=C1)[S](=O)(=O)NC2=NOC(=C2)C)C(O)=O	104.889	97.2716	7.61765
NCC-00017899	CC(OCC1=CC=CC=C1)C(=O)NC2=CC=CC3=C[NH]N=C23	92.8976	85.3022	7.5954
NCC-00002452	CC/1=C/C(=O)N(/C=N1)C(NC(=O)C2=CC=CC=C2)C(=O)C3=CC=CC=C3	93.3358	85.7404	7.5954
NCC-00007354	CC1CCN(CC1)C(=O)C2=CSC(=C2)[S](=O)(=O)N(C)C3CCCCC3	106.336	98.7402	7.5954
NCC-00002224	CCOC1=CC=C(CC(=O)NCC2=C[N]3C(=CSC3=N2)C)C=C1	107.066	99.4705	7.5954
NCC-00019837	CNC1=NC(=CS1)C2=CC=C(OC(F)F)C(=C2)OC	105.751	98.302	7.44933
NCC-00010147	CCOC(=O)C1=NN=C2C=CC(=N[N]12)Cl	93.3358	85.8864	7.44933
NCC-00002794	COC1=CC(=CC(=C1)C2=NN=C(O2)SCC(=O)N3CCOCC3)OC	97.1335	89.6841	7.44933
NCC-00006157	CC(=O)N1\N=C(/OC12CCCC2)C3=CC=C(C=C3)C(C)(C)C	110.133	102.684	7.44933
NCC-00007810	COC(=O)CSC1=NC(=CC(=N1)C(F)(F)F)C2=CC=C(F)C=C2	85.7404	78.291	7.44933
NCC-00011273	CC1=CC=CC=C1OCCN2C(=O)C(=O)C3=CC=CC(=C23)C	109.421	102.015	7.40554
NCC-00012848	COC1=CC=C(NC(=O)CSC2=NC3=NC(=CC=C3O2)C)C(=C1)OC	104.157	96.8321	7.32467
NCC-00013339	CC(C)CC(N[S](=O)(=O)C1=CC=C2N(C)C(=O)OC2=C1)C(=O)NC3=CC=C(C)C=C3C	95.8189	88.5156	7.30327
NCC-00010432	COC1=CC=C(C=C1)C2=NN=C(SCC(=O)OC(C)C)[N]2C3=CC=CC=C3	99.0323	91.729	7.30327
NCC-00004504	CC1=CC=C(CCC(=O)NC2=CC=C(C)C=C2Br)O1	89.8302	82.5269	7.30327
NCC-00013795	COC1=CC=CC=C1\N=C/2C(O/C(=C2Cl)O)OC(=O)C3=CC=CC=C3Br	107.358	100.055	7.30327
NCC-00013114	CCCOC1=CC=C(CNC(=O)CN2C(=O)OC3=CC=CC=C23)C=C1	105.491	98.2368	7.25441
NCC-00016243	CC(C)(C)NC(=O)CN1CCCN(CC1)C(=O)CCC2=CC=C(C=C2)[S](=O)(=O)N3CCOCC3	111.774	104.596	7.17817
NCC-00003991	CC1=CC=C(C=C1)C2=NOC(=N2)CCCC(=O)NC3=NN=CS3	86.4707	79.3135	7.1572
NCC-00027247	CCOC(=O)C1=CC=CC=C1N[S](=O)(=O)C2=CC=C(C=C2)[S](=O)(=O)N3CCCC3	93.3358	86.1786	7.1572
NCC-00008038	CCOC1=CC=C2N=C(SC3CCOC3=O)SC2=C1	98.1559	90.9987	7.1572
NCC-00014764	ClC1=C(SC2=CC=CC=C12)C(=O)NCC(=O)OC3CCOC3=O	103.999	96.8413	7.1572
NCC-00006727	CC1=N[N](C[N]2C=C(Cl)C=N2)C(=C1NC(=O)C3=CC=C(Cl)C=C3)C	109.695	102.538	7.1572
NCC-00012541	CC(C)C1C(=O)NC2=CC=C(C=C12)[S](=O)(=O)N3CCCCCC3	109.111	101.954	7.1572
NCC-00014822	CC(C)CCC(C)NC(=O)C1=CC2=C(C=C1Cl)N\3CCCCCC3=N/[S]2(=O)=O	113.804	106.7	7.10327
NCC-00011252	COC1=CC=CC=C1OCCN2C(=O)OC3=CC=C(C)C=C23	106.549	99.597	6.95214
NCC-00017069	CN(C1=CC=CC=C1)[S](=O)(=O)C2=CC=CC=C2C(=O)OCC(=O)C3=CC=C(Cl)S3	102.015	95.063	6.95214
NCC-00018112	COC(=O)C1=CC(=CC=C1Cl)NC(=O)CC2=CC=C(NC(=O)OC(C)(C)C)C=C2	118.791	111.839	6.95214
NCC-00013891	COC(=O)\C1=C\N\C=C(/C1C2=CC=C(OC)C(=C2)O)C(=O)OC	99.9084	93.0233	6.88519
NCC-00015151	CC(C)N(C(C)C)C(=O)CSC1=NN=C([N]1C2=CC=CC(=C2)C(F)(F)F)C3=CC=CN=C3	107.673	100.787	6.88519
NCC-00028729	CC(OC1=CC=C(C=C1)C#N)C(=O)OCC2=NC(=C3C=CC=CC3=N2)C	101.077	94.2122	6.86507
NCC-00004276	CC(C)COC1=CC=CC=C1C(=O)NC2=CC=CC=C2C(=O)N3CCCC3	98.5941	91.729	6.86507
NCC-00003364	CCN(C(=O)NC1=CC=CC(=C1)C(C)=O)C2=NC(=CS2)C3=CC=C(C)C=C3	89.2459	82.3809	6.86507
NCC-00020122	FC(F)(F)C1=CC=C(N=C1)C(=O)NC2=N[NH]C=N2	103.122	96.2571	6.86507
NCC-00017272	CCC1=CC=C(C=C1)C(CN[S](=O)(=O)\C2=C\C3=CC=CC=C3CC2)N(C)C	107.504	100.639	6.86507
NCC-00009577	CC1=CC=C(CN[N]2N=NN=C2N)S1	92.6054	85.7404	6.86507
NCC-00015049	CC(OC1=CC=C(F)C(=C1)Cl)C(=O)C2=C(C)C(=C(C)[NH]2)C(C)=O	108.527	101.661	6.86507
NCC-00007639	CC(C)CCNC(=O)C1=CC=C(C[N]2C3=NC=CC=C3N=C2C(F)(F)F)C=C1	103.122	96.4031	6.71901
NCC-00015361	CCN(CC)[S](=O)(=O)C1=CC=C(Cl)C(=C1)NC(=O)COC2=NC=NC3=C2C=CS3	102.317	95.6675	6.64987
NCC-00018161	COC1=CC(=C(OC)C=C1Cl)NCC(=O)N2CCC(C)SC3=CC=CC=C23	103.678	97.0277	6.64987
NCC-00016257	COC(=O)C1=CC(=C(OC)C=C1N[S](=O)(=O)C2=CC=CC=C2C(F)(F)F)OC	105.34	98.6902	6.64987
NCC-00015452	COC1=CC=C(OC)C(=C1)C2CCCN2C(=O)COC3=CC=C(NC(C)=O)C=C3	106.549	99.8992	6.64987
NCC-00016761	COC(=O)C1=C(C)[NH]C(=C1C)C(=O)CN2CCCC2C3=CC=C[N]3C	113.955	107.305	6.64987
NCC-00011546	CCOC(=O)C1=C(C)[NH]C(=C1[S](=O)(=O)NCC(=O)N2CCN(CC)CC2)C	111.042	104.45	6.5922
NCC-00016005	COC1=CC(=C(CCNC(=O)C2=NN=C(O)C3=CC=CC=C23)C=C1OC)Br	108.991	102.399	6.5922
NCC-00013009	O=C(CC1=CC=CS1)N(C\2C[S](=O)(=O)\C=C2)C3=CC=CC=C3	107.526	100.934	6.5922
NCC-00010945	CCOC(=O)\C1=C(/C)NC(=O)NC1C2=C(C)SC(=C2)C	104.291	97.7177	6.57294
NCC-00001198	CCC1=CC=C(NC(=O)CN2C(=O)CSC3=CC=C(C=C23)[S](=O)(=O)N(C)C)C=C1	111.156	104.583	6.57294
NCC-00007582	CCCC(=O)NC1=NC2=CC(=CC=C2S1)N[S](=O)(=O)C3=CC=CS3	112.178	105.605	6.57294
NCC-00008779	CCOC(=O)N1CCC(CC1)NC(=O)C2=CC3=CC(=CC=C3[NH]2)Cl	85.4482	78.8753	6.57294
NCC-00012008	CCN(CC)C1=N[N]2C(=NN=C2C=C1)CCC(=O)NCC3=CC=CC=N3	100.787	94.3417	6.44571
NCC-00013317	COC1=CC=C2[N]3CC\N=C(NCCO)/C3=CC2=C1	104.157	97.711	6.44571
NCC-00015585	CC1=CC=CC=C1N[S](=O)(=O)C2=CC=C(C=C2)C(=O)NN3CCCCC3	111.921	105.475	6.44571
NCC-00015830	CC(C)N(CC1=NN=C(O1)C2=CC=C(Cl)C=C2)C(=O)C3=C(C)C(=C(C)[NH]3)C(C)=O	109.138	102.692	6.44571
NCC-00018355	O=C1O\C(=N/N1CCC#N)C2=CC=CS2	100.055	93.6279	6.42688
NCC-00027133	CCCC(=O)NC1=CC=C(C=C1)C(=O)CSC2=NN=C([N]2C)C3=CC=CN=C3	104.729	98.302	6.42688
NCC-00028444	COC(=O)C1=CC=CC2=C1CCCN2CC3=NC=C(O3)C(C)(C)C	105.021	98.5941	6.42688
NCC-00011574	CCCCC1=C(O)[N](N=C1C)C2=NC(=C(S2)C(=O)NC(C)C)C	120.151	113.804	6.34761
NCC-00008209	CCOC1=CC(=N[N]1C2=CC=CC=C2)C	99.0323	92.7515	6.28081
NCC-00017044	CN(CC(=O)NC1=NC=CC=C1C)[S](=O)(=O)C2=CC=C(C=C2)C(C)=O	99.7626	93.4818	6.28081
NCC-00017614	CN(C)C1(CCCCCC1)CNC(=O)CN2\N=C3\CCCCCN3C2=O	103.122	96.8413	6.28081
NCC-00016103	CC(=O)C1=CSC(=N1)NC(=O)CCC2=CSC=C2	102.166	95.9698	6.19647
NCC-00017356	COC(=O)C(OC(=O)C1=CC=C(C[N]2C=NC=N2)C=C1)C3=CC=CC=C3	108.06	101.864	6.19647
NCC-00013373	CCC(C)NC(=O)CCC1=C(C)[N]2N=C(N=C2N=C1C)C3=CC(=CC(=C3)OC)OC	112.214	106.061	6.15272
NCC-00012673	CC(C)CCN(CC1=CC=CO1)[S](=O)(=O)C2=CC=C3N(C)C(=O)C(C)(C)C3=C2	94.9277	88.7749	6.15272
NCC-00015904	COC1=CC=C(C=C1N(C)[S](C)(=O)=O)[S](=O)(=O)NC2=C(C)C=C(C)C=C2C	98.7402	92.6054	6.13475
NCC-00017158	CCCC(=O)NC1=CC2=N[N](N=C2C=C1Cl)C3=CC=CC=C3	90.5605	84.4258	6.13475
NCC-00028501	COCCN1\N=C(/C=C\C1=O)C(=O)N(CC2=C(F)C=CC=C2Cl)C3CC3	95.3807	89.2459	6.13475
NCC-00015578	CC(N1CCC(CC1)N[S](C)(=O)=O)C(=O)C2=C(C)C(=C(C)[NH]2)C(C)=O	116.675	110.63	6.04534
NCC-00013520	COC(=O)C1=CC=CC=C1[S](=O)(=O)NCC2=N[N]3C(=CC(=NC3=N2)C)C	104.743	98.7365	6.00623
NCC-00016936	COC(=O)C(C)(C)NC(=O)CCN1\C=N/C2=C(C1=O)C(=CS2)C3=CC=C(C)C=C3	108.698	102.692	6.00623
NCC-00011857	COC1=CC=C(CCNC(=O)\C2=C\C3=C(CS2)C(=C(C)S3)C)C=C1OC	98.1559	92.1672	5.98868
NCC-00001369	C[N]1C=NC(=C1)[S](=O)(=O)N2CC(C2)OCC3=CC=C(Cl)C=C3	87.3471	81.3584	5.98868
NCC-00016474	CN[S](=O)(=O)CC1=CC=C(CNC(=O)NC2=CC=CC=C2F)C=C1	90.1223	84.1336	5.98868
NCC-00009064	OC[C@H](CC1=CC=CC=C1)NC(=O)C(=O)NC2=CC=CC(=C2)N3CCC[S]3(=O)=O	92.0212	86.0325	5.98868
NCC-00028387	CCN(CC)[S](=O)(=O)C1=C(C)[N](CC2=COC(=N2)C3=CC=CS3)N=C1C	100.931	94.9425	5.98868
NCC-00011175	CC(C)(C)C1=N[N](C(=C1)N)C2=CC=C(C=C2)C(O)=O	105.475	99.6155	5.85973
NCC-00015634	CC(=O)NC1=CC=C(C(=O)CSC2=NC3=CC(=CC=C3[NH]2)C)C(=C1)F	110.309	104.45	5.85973
NCC-00016047	CCCC1=CC(=NC(=N1)SCC(=O)N2CCC3=C(C2)C=CS3)O	109.723	103.864	5.85973
NCC-00018526	CC[N]1C(=NN=C1C2CC2)SCC3=NOC(=C3)C	101.661	95.8189	5.84261
NCC-00000742	CC(N(C1CCCCC1)C(=O)NC2=CC=C(Cl)C=C2)C3=CC=CN=C3	96.9874	91.1448	5.84261
NCC-00000514	CCOC1=CC=C(CNC(=O)CC([N]2C=CC=C2)C3=CC=CC=C3C)C=C1OC	106.043	100.201	5.84261
NCC-00026734	COC1=CC=C(NC(C)=O)C=C1NC(=O)CN(C)CC2=CC=C(C=C2)C(C)(C)C	107.504	101.661	5.84261
NCC-00013966	COC1=CC=C(C=C1)[N]2C=C(C#N)C3=CC=CN=C23	78.7292	73.0327	5.69655
NCC-00011914	CCN1CCCC1CNC(=O)C2=CN=C(SC)N=C2C3=CC=CC=C3	111.594	105.897	5.69655
NCC-00026905	CC(=O)C1=C(C)[NH]C(=C1C)C(=O)COC(=O)C2=CC=CC(=C2)OC(F)F	105.459	99.7626	5.69655
NCC-00017215	CCOC(=O)\C1=C(/COC(=O)C2=CC=CC=C2C(=O)C3=CC=CS3)NC(=O)NC1	108.673	102.976	5.69655
NCC-00015711	ClC1=CC=C(S1)C(=O)COC(=O)C2CCN(CC2)C(=O)NC3=CC=CC=C3	100.05	94.4584	5.59194
NCC-00014507	CC(=O)NC1C(=O)N(CC[S](=O)(=O)C2=CC=CC=C2)C3=CC=C(F)C=C13	106.94	101.373	5.56675
NCC-00014353	CCOC(=O)C1=C(C)[NH]C(=C1C(=O)CN2CCC3=CC(=C(OC)C=C3C2)OC)C	108.991	103.424	5.56675
NCC-00018014	CC1=NC(=C(S1)C(=O)OCC(=O)NC2=C(C(N)=O)C3=C(CCCC3)S2)C	105.915	100.348	5.56675
NCC-00017842	CCN(CC(=O)NC1=CC=CC=C1C(F)(F)F)C(=O)CSCC(=O)NC2=NOC(=C2)C	98.7402	93.1897	5.55048
NCC-00026677	CC[S](=O)(=O)C1=CC=C2OC(=NC2=C1)SCC(=O)N3CC(C)OC(C)C3	93.1897	87.6392	5.55048
NCC-00016759	CC(SC1=NC(=C(C)C(=C1C#N)C)C)C(=O)N2CCNC2=O	92.0212	86.4707	5.55048
NCC-00015235	CC(C)NC(=O)CNC(=O)CSC1=NN=C(NCC2=CC=C(F)C=C2)S1	112.292	106.851	5.44081
NCC-00012540	CCCN(CCC)C(=O)C1=C(NC(=O)C2=CC=CO2)C3=CC=CC=C3O1	99.4458	94.005	5.44081
NCC-00013310	CC(C)CCNC1=CC(=NC2=NN=C[N]12)C3=CC=CC=C3	107.003	101.562	5.44081
NCC-00020749	COC1=CC=C(CCC2CCN(CC2)CN3\C=C(Br)/C=C\C3=O)C=C1	89.6841	84.2797	5.40442
NCC-00001540	COC1=CC=C(NC(=O)CN2\C(=N/C3=C(C(=NO3)C)C2=O)C)C=C1OC	103.56	98.1559	5.40442
NCC-00011743	COC1=CC(=C(N[S](=O)(=O)C2=CC3=C(C=C2C)N(CCO3)C(C)=O)C=C1Cl)OC	105.897	100.493	5.40442
NCC-00012769	CC(C)C1NC2=CC(=CC=C2[S](=O)(=O)N1)C	88.6617	83.2573	5.40442
NCC-00016132	CC(OC(=O)C1=CC(=CC(=C1)NC(C)=O)NC(C)=O)C(=O)N2C3=CC=CC=C3NC(=O)C2(C)C	99.0323	93.6279	5.40442
NCC-00015053	CC[N]1C(=NN=C1SCC2=CSC(=N2)C)O	102.545	97.2716	5.27376
NCC-00016922	COC1=CC=CC(=C1)CN2CCC(CC2)NC(=O)C3=CC=NC(=C3)N(C)C	107.233	101.959	5.27376
NCC-00013380	CC(C)CCNC(=O)C(CC1=CC=CC=C1)N[S](=O)(=O)C2=CC=C3N(C)C(=O)N(C)C(=O)C3=C2	111.921	106.647	5.27376
NCC-00011259	CN1CCC2=NC(=C(C=C2C1)C#N)SCC3=CC=CC(=C3)C(F)(F)F	106.061	100.787	5.27376
NCC-00005245	COC1=CC=C(C=C1)C2N(C(=O)C(C)[S]2(=O)=O)C3=CC=C(Cl)C=C3	101.369	96.111	5.25835
NCC-00002908	COC(=O)\C1=C\N(NC(=O)C2=CC(=CC=C2Cl)Br)C(=O)C3=CC=CC=C13	91.583	86.3246	5.25835
NCC-00000286	CC1=CC=C(C=C1)[S](=O)(=O)N2\C=C/C3=CC=CC=C3C2C#N	97.2795	92.0212	5.25835
NCC-00014650	CC(C)C(=O)NC1=C(C(O)=O)C(=CS1)C2=CC=C(C)C=C2C	100.639	95.3807	5.25835
NCC-00007411	CC(C)SCC(=O)NC1=C(C=NO1)C2=CC=C(C)C=C2	101.515	96.2571	5.25835
NCC-00017209	CC1=NC(=C(CCC(=O)NC2=CC=N[N]2CC3=CC=C(C=C3)C(F)(F)F)C(=N1)O)C	121.511	116.373	5.13854
NCC-00014584	CCOC(F)(C(F)(F)F)C(F)(F)OC(F)(CC(F)(F)F)\C1=N\CCN1	105.475	100.348	5.12727
NCC-00015837	CC(OC(=O)C1=C(NC(=O)C2CC2)SC(=C1C)C)C(=O)N3CCCC3	101.227	96.0996	5.12727
NCC-00014570	CCOC1=CC(=CC=C1O)C\2CC(=O)N\C(=C2C#N)SCC(=O)NC3=CC=C(C)C=C3C	102.106	96.9786	5.12727
NCC-00012715	CC(C)(C)C1=CC=C2OC(=O)N(C(=O)COC3=CC=C(F)C=C3)C2=C1	102.838	97.711	5.12727
NCC-00012694	CC[N]1N=C(C)C(=C1C)CN[S](=O)(=O)C2=CC=C(C)C=C2C	99.3225	94.1952	5.12727
NCC-00009292	COC(=O)C[C@H](NC(=O)N1CCSCC1C2=CC=C(OC)C=C2)C(=O)OC	102.976	97.8638	5.11229
NCC-00020407	CN(CC1=C[N](CC2=CC=CC=C2)N=C1)C(=O)C3=CC(=CC=C3Cl)Cl	96.4031	91.2909	5.11229
NCC-00005701	BrC1=NN=N[N]1C2=CC=C3OCCOC3=C2	92.7515	87.6392	5.11229
NCC-00026791	COC(=O)C1=C(C)OC(=C1)COC(=O)C2(CCCC2)C3=CC=CC=C3F	100.055	94.9425	5.11229
NCC-00019495	CC1=NC(=C(S1)C(=O)OCC(=O)C2=CC=C[NH]2)C3=CC=CC=C3	104.729	99.6166	5.11229
NCC-00015466	CC1=C(COC(=O)C2=CSC(=C2)[S](N)(=O)=O)N=C(O1)C3=CC=CS3	113.501	108.514	4.98741
NCC-00014325	CCOC(=O)N1CCN(CC1)C2=NC=C3C(=O)CCCC3=N2	113.679	108.698	4.98077
NCC-00013170	COC(=O)C1=CC2=C(C=C(C)O2)[N]1CC(=O)N3CC(C)CC(C)C3	104.45	99.469	4.98077
NCC-00016502	CC(=O)C1=C(C)[NH]C(=C1C)C(=O)OCC(=O)NCC2=CC=CC=C2Cl	96.3926	91.4118	4.98077
NCC-00016816	CC1=CC=CC=C1CCNC(=O)CN2\N=C(/OC2=O)C3=CC=CC=C3	103.414	98.4481	4.96622
NCC-00016341	CN(C)[S](=O)(=O)C/1=C/N(CC(=O)C2=C(C)[N](CC3CCCO3)C(=C2)C)C(=O)/C=C1	107.003	102.166	4.83627
NCC-00015508	CC[N]1C(=NC2=CC(=CC=C12)[S](N)(=O)=O)SCC(=O)NCCC3=CC=CS3	102.838	98.004	4.83428
NCC-00014577	COC1=CC=C(C=C1OC)C2N(CCC3=CC(=C(OC)C=C23)OC)C(=O)C(C)(C)C	103.864	99.0295	4.83428
NCC-00016789	COC1=CC=CC=C1N(CCC(N)=O)C(=O)C2COC3=CC=CC=C3O2	104.45	99.6155	4.83428
NCC-00014794	CC(OC1=CC=C(C=C1)C#N)C(=O)NC2(CCCCC2)C3=NOC(=N3)C	107.233	102.399	4.83428
NCC-00012204	CC1=CC=C(CN[S](=O)(=O)C2=CC=C3NC(=O)C(C)(C)C3=C2)C=C1	111.628	106.794	4.83428
NCC-00005815	CC1=C(SCCO)C(=NC2=CC3=C(OCO3)C=C12)O	99.3244	94.5043	4.82016
NCC-00003136	COC1=CC=C(NC(=O)\C2=C(/C)C(=O)OC23CCC(C)CC3)C=C1Cl	105.897	101.077	4.82016
NCC-00000799	CC1=CC=C(S1)C2=NC=CC=C2C(=O)NC3=CC=CC(=C3)F	103.122	98.302	4.82016
NCC-00014365	CCC(C)NC1=NC2=C([N]1CC(O)COC3=CC=C(C)C=C3)C(=O)NC(=O)N2C	80.6281	75.8079	4.82016
NCC-00003193	COC1=CC=CC2=C1N(CC3=CC=CC(=C3)Cl)\C=C(C#N)/C2=O	105.167	100.347	4.82016
NCC-00009691	CCOC1=CC=C(C=C1[S](=O)(=O)N(CC2=CC=CC=C2)C(C)C)N3C(=O)CC[S]3(=O)=O	83.4033	78.5832	4.82016
NCC-00016166	COC1=CC=C(C=C1)[N]2C=CN=C2SCC(=O)NCC3CN(CCO3)CC(C)C	103.278	98.59	4.68779
NCC-00012449	CC(C)C(=O)C1=C(N)N=C(NC2=CC=C(Cl)C=C2C)S1	8.49661	3.80883	4.68779
NCC-00015088	COC(=O)C1=CC(=CC(=C1)C(=O)OC)OCC(=O)C2=CC=C[NH]2	100.055	95.3671	4.68779
NCC-00011938	CCCNC(=O)C1=CC(=CC=N1)N(C)[S](=O)(=O)C2=CC=C(C)C=C2	112.214	107.526	4.68779
NCC-00005017	CCN(CC)CCNC1=NC2=C([N]1CC(C)C)C(=O)NC(=O)N2C	95.8189	91.1448	4.67409
NCC-00015220	CC(C)C1=CC=C(C(=O)C[N]2C=NC(=N2)C#N)C(=C1)C(C)C	101.954	97.2795	4.67409
NCC-00017956	CCOC1=CC=CC=C1[N]2N=NN=C2SCC(=O)NC(=O)CC3=CC=CC=C3	95.2346	90.5605	4.67409
NCC-00013111	CC(CCC1=CC=CC=C1)NC(=O)C2=C(C)C3=C(CCCC3=O)O2	103.999	99.3244	4.67409
NCC-00019267	CCOC(=O)C(SC1=NN=C2C=CC=C[N]12)C3=CC=CC=C3	105.605	100.931	4.67409
NCC-00015928	CCCC[N]1N=C(C)C(=C1Cl)C(=O)NC(C(C)C)C2=NC3=CC=CC=C3[NH]2	110.749	106.208	4.54129
NCC-00014234	CC(C)OC(=O)C1=C(N)SC=C1C2=CC=CC(=C2)C	17.5792	13.0379	4.54129
NCC-00011315	CCC(CC)[N]1N=C(O)C2=C(C)C=C(C)N=C12	108.259	103.717	4.54129
NCC-00017853	O=[S](=O)(N1CCOCC1)C2=CC=C(OC3=CC=C(C=C3)C#N)N=C2	104.887	100.353	4.53401
NCC-00013345	CC(C)CC(=O)NC(C)C(N1CCN(CC1)C2=CC=CC=C2)C3=CC=CS3	106.096	101.562	4.53401
NCC-00001711	COC1=CC=C(C[N]2C=CN=C2SCC(=O)NC3CCCCC3)C=C1	101.661	97.1335	4.52803
NCC-00016075	CC(C)[N]1N=NN=C1SCC2=NC(=NO2)C3=CC=CC=C3Cl	94.3582	89.8302	4.52803
NCC-00014707	CC(NC(=O)CSC1=NC(=C2C=CSC2=N1)O)C3=CC=CS3	96.9874	92.4594	4.52803
NCC-00014593	CC\1(C)CC2=CC=CC=C2\C(=N1)CSC3=CC=CC=C3C(O)=O	106.92	102.392	4.52803
NCC-00016645	CC1=CC=C(C=C1)C2=N[NH]C(=N2)SCC(=O)NC3(CCCC3)C#N	103.414	98.8863	4.52803
NCC-00012099	COC1=CC=C(C=C1)C2=NOC(=N2)CC(=O)N(CCC#N)C3=CC=CC=C3	108.552	104.157	4.3948
NCC-00012036	CCN1CCC(CC1)N(CC2=CC=CC(=C2)OC)C(=O)NC3=CC(=CC=C3F)F	106.208	101.813	4.3948
NCC-00015620	CC[N]1C(=CC(=C1C)C(=O)CSC2=N[NH]C(=N2)N)C	114.861	110.479	4.38287
NCC-00011441	CC1=N[N](CC(=O)NC2=CC=CC=C2C(F)(F)F)C3=CC=CC=C13	109.874	105.491	4.38287
NCC-00011002	CCOC(=O)C(NC(=O)C1=CC=CO1)(NC2=C(C(=O)OC)C3=C(CCCC3)S2)C(F)(F)F	101.808	97.4256	4.38196
NCC-00012826	CCCCN1\C=N/[S](=O)(=O)C2=CC=C(C=C12)C(F)(F)F	105.751	101.369	4.38196
NCC-00027019	CC1=CC=C(C=C1)C2(\N=C(Cl)/C(=C3/C=C\C=C/N23)C#N)C(F)(F)F	102.684	98.302	4.38196
NCC-00010261	C[N]1C(=NN=C1SCC#N)CC2=N[N](CC3=CC=C(Cl)C=C3Cl)N=N2	104.729	100.347	4.38196
NCC-00010660	COC(=O)\C1=C(/N)OC2=CC(=NC(=C2C1C3=CC=CC=C3)O)C	90.8527	86.4707	4.38196
NCC-00019381	FC1=CC=C(CNC(=O)C2=C(C=CS2)[S](=O)(=O)NC3CC3)C=C1	108.673	104.291	4.38196
NCC-00017678	CC(=O)C1=C[NH]C(=C1)C(=O)OCC(=O)N2CC(=O)NC3=CC=CC=C23	93.6092	89.3609	4.24831
NCC-00013968	CCOC(=O)C1=CC(=N[N]1C)C(=O)N2CCOCC2	96.2461	91.9978	4.24831
NCC-00015214	CC(=O)C1=C(NC(=O)CSC2=N[NH]C=N2)C3=CC=CC=C3O1	110.163	105.915	4.24831
NCC-00016698	COC1=CC=C(C=C1)N(CCC(N)=O)CC(=O)NC(C)C2=CC=C3OCOC3=C2	106.794	102.545	4.24831
NCC-00013681	CN(C1=C(C)C=CC(=C1C)[S](=O)(=O)N2CCCC2)[S](=O)(=O)C3=CC=C(C)C=C3	90.5605	86.3246	4.2359
NCC-00016117	CCS\C1=N\C2=CC=CC=C2C(=O)N1C3=CC=CN=C3	103.526	99.2947	4.23174
NCC-00017706	CC(C)(C)C1=CC=C(C=C1)C(=O)NCC(=O)OCC(=O)NCC2=CC=CO2	105.182	101.08	4.10181
NCC-00013660	CC1=NC2=C(C=N[N]2C(=C1)C(F)(F)F)C3=CC=CC(=C3)Br	88.9214	84.8196	4.10181
NCC-00014787	COC1=CC=C(Cl)C=C1C2=N[NH]C(=N2)SCC(=O)NC(C)(C#N)C(C)C	113.532	109.431	4.10181
NCC-00012855	CC1=C(Cl)C=CC=C1NC(=O)C\C2=N\[S](=O)(=O)C3=CC=CC=C3N2	105.622	101.52	4.10181
NCC-00005188	CCCN1C(=O)N(C(=O)C2=CC=CC=C12)C3=CC=CC=C3	105.605	101.515	4.08983
NCC-00013624	CCOC(=O)C1(C)\C=C(\NC2=CC=CC(=C2)C)C(=O)N1C3=CC=CC=C3	91.583	87.4932	4.08983
NCC-00007696	COC(=O)CN(C1=CC(=CC(=C1)C)C)[S](=O)(=O)C2=CC3=C(C=C2C)N(CCO3)C(C)=O	107.942	103.852	4.08983
NCC-00016530	C[N]1N=C(C)C(=C1C)N[S](=O)(=O)C2=CC=CC(=C2)C#N	103.98	99.8992	4.0806
NCC-00017608	CSC1=NC(=C(CCC(=O)OCC2=C[N]3C=C(Cl)C=CC3=N2)C(=N1)C)C	105.915	101.959	3.95532
NCC-00001654	COCCN1\C=C/C2=C(OCC(=O)NC3=CC=C(Br)C=C3)C=CC=C2C1=O	89.9763	86.0325	3.94376
NCC-00011322	CCOC(=O)C1=CC=C(NC(=O)CSC2=NC3=C(C)C(=C[NH]C3=N2)Br)C=C1	87.0529	83.1234	3.92947
NCC-00013219	CC1=CC=C(NC2=NC(=NN=C2C)SCC3=CC=CC=C3)C=C1	92.5838	88.7749	3.80883
NCC-00014269	C[N]1C=C(C(=N1)C)[S](=O)(=O)[N]2N=C(C)C=C2N	107.526	103.717	3.80883
NCC-00017734	CCCOC1=C(Br)C=C(C=C1OC)C(=O)OCC(=O)N(C)C2CC[S](=O)(=O)C2	101.08	97.2716	3.80883
NCC-00013485	CCN(CCN(C)C)C(=O)C1=CC2=C(S1)C3=CC=C(Cl)C=C3[S](=O)(=O)C2	109.723	105.915	3.80883
NCC-00003250	CCOC(=O)C1CCN(CC1)C(=O)CC[S](=O)(=O)C2=CC=C3N(C(C)CC3=C2)C(=O)CC	92.4594	88.6617	3.7977
NCC-00004219	CN(C(=O)CSC1=NN=C(O1)C2=CC=CN=C2)C3=CC=C(F)C=C3	93.774	89.9763	3.7977
NCC-00009862	CCOC(=O)C1=C(C)[N](C)C2=CC=C(O)C(=C12)[S](=O)(=O)C3=CC=C(OC)C=C3	92.8976	89.0999	3.7977
NCC-00016417	CCC(=O)NC1=C(N=C(CC#N)S1)C2=CC=C(C)C=C2	96.5492	92.7515	3.7977
NCC-00019096	COC1=CC=CC(=C1)NC(=O)CC2=CSC(=N2)C(C)C	96.5492	92.7515	3.7977
NCC-00015410	CN(CC1=CC=C(Cl)S1)C(=O)CSC2=N[NH]C(=N2)C3=CC=CS3	100.787	97.1251	3.66233
NCC-00011532	CCN1CCC(CC1)N(CC2=CC=CS2)C(=O)NC3=CC=CC(=C3C)C	102.545	98.883	3.66233
NCC-00014528	CCOC(=O)C1=C(C)[N](CCCN2CCOCC2)C(=C1)C	98.883	95.2207	3.66233
NCC-00015683	CCN(CC(=O)NC1CC[S](=O)(=O)C1)C(=O)C2=CC=C(C=C2)[N]3C=NC=N3	103.424	99.7619	3.66233
NCC-00012862	CC1=CC=C2OC(=NC2=N1)SCC(=O)NC(C)(C)C	107.38	103.717	3.66233
NCC-00002566	COC1=CC(=CC(=C1OC)Br)C\2\C(=C(\N)O\C3=C2C(=O)CCC3)C#N	90.9987	87.3471	3.65163
NCC-00027532	COC1=CC=C(C(=O)CSC2=CC=C3C=CC=CC3=N2)C(=C1)OC	89.2459	85.5943	3.65163
NCC-00005074	CC([N]1C(=NC2=C1C(=O)NC(=O)N2C)Br)C([O-])=O	100.055	96.4031	3.65163
NCC-00011971	CCC1=CC=C(C=C1)N2C(=O)CN(CC2(C)C(=O)NCC3=CC=CC=C3)[S](C)(=O)=O	103.414	99.7626	3.65163
NCC-00013450	CCOC1=CC=CC=C1NC(=O)CN2C(=O)CCSC3=CC=CC=C23	108.363	104.736	3.6272
NCC-00017937	CC(C)C(CN[S](=O)(=O)C1=CC=C2CCCCC2=C1)N3CCOCC3	112.897	109.27	3.6272
NCC-00016453	CC1=CC=CC=C1[S](=O)(=O)NC2=NC=C(C=C2Cl)C(F)(F)F	109.431	105.915	3.51584
NCC-00015655	CC(NC(=O)CN1\N=N/C2=CC=CC=C2C1=O)C3=CC=CC(=C3)Cl	110.895	107.38	3.51584
NCC-00016880	CC(SCC1=NC(=C2C(=C(C)SC2=N1)C)O)C(=O)OCC(=O)N(C)C	96.2461	92.7303	3.51584
NCC-00015319	OC1=CC(=C2C=CC=CC2=N1)C(=O)NCCC3=CC=CS3	99.7619	96.2461	3.51584
NCC-00016915	CC[N]1C=NN=C1CNC(=O)NCC2=CC=C(NC(=O)C(F)(F)F)C=C2	105.475	101.959	3.51584
NCC-00017510	C[N]1C(=CC=C1CNC(=O)CC2=C[N]3C=CSC3=N2)C	103.717	100.201	3.51584
NCC-00018091	CCOC1=CC(=CC(=C1OCC)OCC)C(=O)N(C)CC2=NC3=CC=CC=C3S2	108.259	104.743	3.51584
NCC-00013396	CCN(CCNC(=O)CN1\N=C/C2=C(SC=C2)C1=O)C3=CC=CC=C3	91.583	88.0774	3.50557
NCC-00016987	ClC1=CC=C(C=C1)C(=O)NC2=CC=C(C=N2)N3CCCC3	89.8302	86.3246	3.50557
NCC-00027760	CC1=C(CSCC(=O)NC2CCN(CC2)CC3=CC=CC=N3)C(=NO1)C	99.1784	95.6728	3.50557
NCC-00017587	CN1\C=C(/C(=O)N(C)C1=O)[S](=O)(=O)NC2(C)CC[S](=O)(=O)C2	116.826	113.35	3.47607
NCC-00015109	COC(=O)C1CC2=CC=CC=C2CN1C(=O)CN(C)CCOC3=CC=CC=C3	108.665	105.189	3.47607
NCC-00013233	CCCOC1=CC=C(CN(C2CC[S](=O)(=O)C2)C(=O)C3=NC(=NC=C3Cl)SC)C=C1	101.08	97.711	3.36935
NCC-00014955	CCC[N]1C(=NN=C1SCC2=CC(=C(C)O2)C(=O)OC)O	109.577	106.208	3.36935
NCC-00013849	CCOC(=O)C(=O)N1\N=C(/CC1(O)C(C)(C)C)C(F)(F)F	95.6601	92.2908	3.36935
NCC-00012246	CC1=CC=CC(=N1)N[S](=O)(=O)C2=CC(=CC=C2C)C3=C(C)C(=NO3)C	99.176	95.8066	3.36935
NCC-00011602	COCC1=NC2=CC=CC=C2[N]1CC(O)COC3=CC=CC=C3	109.577	106.208	3.36935
NCC-00003649	COC1=CC=C(CC2=NN=C(SCC(N)=O)[N]2C3=CC=CC=C3)C=C1Cl	105.313	101.954	3.3595
NCC-00010831	CCOC(=O)C/1=C(\C)OC(=O)/C(=C1)NC(=O)C2=CC=CC=C2OC	87.6392	84.2797	3.3595
NCC-00009748	CCC1=N[N]2C(=NN=C2S1)CC3=C(Cl)C=CC=C3Cl	103.414	100.055	3.3595
NCC-00012370	COC/1=C/C(=O)N(/N=C1C(=O)NC2=CC=C(F)C(=C2)C(F)(F)F)C3=CC=C(C)C=C3	95.2346	91.8751	3.3595
NCC-00019723	CC(C)(C)N[S](=O)(=O)C1=CC=C(C=C1)C(=O)NCC(=O)N2CCC3=CC=CC=C23	101.661	98.302	3.3595
NCC-00017993	CC([N]1C(=NN=C1C2=CC=CS2)SCC(=O)N(C)CCOC3=CC=C(Cl)C=C3)C(O)=O	112.292	108.967	3.32494
NCC-00013702	COC1=CC=CC=C1NC(=O)CS\C2=N\C(=C/C(=O)N2C3=CC=CC=C3OC)O	95.6601	92.4373	3.22285
NCC-00015165	CC1=CC(=CC(=C1)N(CCC#N)C(=O)COC(=O)CNC(=O)C2=CC=C(Br)O2)C	106.354	103.131	3.22285
NCC-00012092	CC(C)C(N[S](=O)(=O)C1=CC=C2N(C(C)CC2=C1)C(C)=O)C(=O)NC3=CC=CC=N3	106.94	103.717	3.22285
NCC-00014780	CC1=CC=C(C=C1)N(CCC#N)C(=O)CSC2=NN=C3[N]2C=C(Cl)C=C3Cl	100.201	96.9786	3.22285
NCC-00012554	CC(C)CN1\C=C(\NC(=O)NCC2CCCO2)C3=CC=CC=C3C1=O	107.819	104.596	3.22285
NCC-00020065	C[N]1C=CC=C1C(=O)NC(=O)COC2=CC=CC=C2C#N	98.302	95.0886	3.21344
NCC-00017153	OC(=O)CCC1=CC=C([N]1NC(=O)C2=CC=C(O)C=C2)C3=CC=CC=C3	105.793	102.62	3.1738
NCC-00016558	CC1=CC(=CC(=C1C)[S](=O)(=O)NC2=CC=CC=C2OC(F)F)C(O)=O	102.317	99.1436	3.1738
NCC-00015774	CCCC1=CC(=NC(=N1)SCC(=O)NC2=C(C)[N](N=C2C)C3=CC=CC=C3)O	102.399	99.3225	3.07636
NCC-00017713	O=C(CCN1C(=O)OC2=CC=CC=C12)OC3CCCCC3=O	102.838	99.7619	3.07636
NCC-00013142	CC\C1=N\N(CC(O)=O)C(=O)C2=CC3=C(C=CS3)[N]12	100.201	97.1251	3.07636
NCC-00017517	ClC1=CC=NC(=C1)C(=O)N2CCOC3=CC=CC=C23	106.647	103.571	3.07636
NCC-00018084	CCN(CC)[S](=O)(=O)C1=CC=C(C=C1)C(=O)N\C2=C(/C(C)C)N(C)N(C2=O)C3=CC=CC=C3	106.794	103.717	3.07636
NCC-00011344	COC1=CC=C(CCNC(=O)C2=CC=C(C[N]3C=C(Cl)C=N3)C=C2)C=C1	88.3695	85.3022	3.06737
NCC-00012997	CCOC(=O)C1=C(C)C(=C(C)[NH]1)C(=O)NC2=CC=CC(=C2C)Cl	96.6953	93.6279	3.06737
NCC-00016768	CC1=CC=C2C(=C1)C(=O)CCC[S]2(=O)=O	112.443	109.421	3.02267
NCC-00014150	COC1=CC=C(CNC(=O)C2=CC(=N[N]2C)C(F)(F)F)C=C1OC	102.838	99.9084	2.92987
NCC-00012253	CCC1=CC=C(C=C1)[S](=O)(=O)N(CCCN2CCCC2=O)CC(=O)N3CCNCC3	107.673	104.743	2.92987
NCC-00013191	CCOC1=CC=C(CNC2=N[N]3C(=C(C)C(=NC3=N2)C)O)C=C1	108.991	106.061	2.92987
NCC-00015690	CCN(CC(=O)NC1=C(C=CS1)C#N)CC2=CC=C3OCOC3=C2	97.5645	94.6347	2.92987
NCC-00016019	Cl\C1=C(\CCCC1)C(=O)NC2=CC=C(C=C2)N3CCOCC3	105.329	102.399	2.92987
NCC-00011059	CCOC(=O)\C1=C(/CN(CC)CC)N(C)C(=O)NC1C2=CC=CC=C2	88.0044	85.0831	2.92131
NCC-00001141	CC1=N[N](CCC(=O)NCCN2CCN(CC2)C3=CC(=CC=C3C)Cl)C(=C1)C	101.661	98.7402	2.92131
NCC-00017020	CN(C1=CC=C(C=C1)C(=O)NC2=NC=CC=C2O)[S](=O)(=O)C3=CC=C(C)C=C3	103.678	100.806	2.87154
NCC-00016887	CC1=CC=C(C=C1)C2=NC(=CS2)CC(=O)OCC(=O)C3=CC=C[NH]3	102.985	100.201	2.78337
NCC-00017811	COC1=CC=CC(=C1)N2CC(CC2=O)C(=O)NCC3=CC=CC=C3[S](=O)(=O)N(C)C	105.915	103.131	2.78337
NCC-00012428	COC1=CC=CC(=C1)C2[N]3N=NN=C3/N=C(C)\C2=C(\O)OC(C)(C)C	107.233	104.45	2.78337
NCC-00008836	COC(=O)\C1=C(/C)N\2C(=O)CSC2=N/C1C3=CC(=CC=C3OC)OC	89.0999	86.3246	2.77524
NCC-00003307	COC(=O)C1=CC=C(CSC2=NN=C(CNC(=O)C3=CC=CC=C3F)O2)O1	97.2795	94.5043	2.77524
NCC-00002965	CC(C)CNC(=O)C1=NOC(=C1)C2=CC=C(Cl)C(=C2)Cl	97.7177	94.9425	2.77524
NCC-00001882	CCC(=O)N1CCC2=CC(=CC=C12)CN[S](=O)(=O)N(C)C	87.3471	84.5718	2.77524
NCC-00012785	CCCCN1\C(=N/[S](=O)(=O)C2=CC=CC=C12)SCC(=O)C3=CC=CC=C3	91.8892	89.1688	2.7204
NCC-00015144	COC1=CC(=CC(=C1)OC)NC(=O)C2=CC=CN=C2SC3=CC=CC=C3	101.864	99.1436	2.7204
NCC-00015942	CC(SC1=CC=C2OCCCOC2=C1)C(=O)NC3=C(C=CS3)C(N)=O	116.071	113.35	2.7204
NCC-00013149	CCOC1=CC=C(OCC)C(=C1)NC(=O)NC2=CC=C3SCC(=O)N(C)C3=C2	94.1952	91.5583	2.63688
NCC-00017538	CN1\C=C/C(=C\C1=O)C(=O)NCC2=CC=CC=C2OC(F)(F)F	103.131	100.494	2.63688
NCC-00015515	CC(OC1=CC=C(Cl)C=C1C(N)=O)C(=O)NC2=CC=C(C=C2)C#N	108.112	105.475	2.63688
NCC-00014080	CC(C)C[C@H](NC(=O)N1CCC2=CC=CC=C12)C(O)=O	90.2684	87.6392	2.62918
NCC-00014479	ClC1=NC(=C2[NH]C=NC2=N1)NCC3=CC=CO3	96.111	93.4818	2.62918
NCC-00020236	CCOC(=O)C1=C(C)N=C(NC(=O)C2=N[N]3C(=CC=NC3=N2)C)S1	96.6953	94.0661	2.62918
NCC-00012085	COC(=O)C1=C(C)C(=C(S1)[N]2C=CC=C2)C(=O)OC	101.077	98.4481	2.62918
NCC-00016018	CC1=NC2=CC=CC=C2[N]1CCNC(=O)C3=CC=CC=C3Cl	100.785	98.1559	2.62918
NCC-00015599	CN(C)[S](=O)(=O)C1=CC=CC(=C1)CSC2=CC=C3OCCCOC3=C2	78.4383	75.869	2.56927
NCC-00017755	NC(=O)NC(CC(=O)OCC(=O)C1=CC=C(F)C=C1)C2=CC=CC=C2Cl	102.922	100.353	2.56927
NCC-00016971	CCOC(=O)C1=CC=C(N=C1)N2CCN(CC2)C(=O)COC3=CC=CC=C3	104.736	102.166	2.56927
NCC-00013618	CCSC1=NN=C2C(=N1)OC(CC)N(C(C)=O)C3=CC=CC=C23	92.1443	89.6539	2.49039
NCC-00015739	COC1=CC(=C(CC(=O)OCC(=O)N2CCNC2=O)C=C1OC)Br	102.838	100.348	2.49039
NCC-00013513	CC(C)CCNC(=O)CN1C(=O)CSC2=NC=CC=C12	106.501	104.01	2.49039
NCC-00003592	CCN(CC)[S](=O)(=O)C1=CC(=CC=C1C)C/2=N/N(CC(=O)NC3=CC=C(C=C3)C(C)=O)C(=O)/C=C2	78.291	75.8079	2.48311
NCC-00001084	CC(CC1=CC=CO1)NC(=O)CC[N]2C=CC(=N2)C	98.0099	95.5267	2.48311
NCC-00006841	CC1=CC=CC=C1C[N]2C=C(N[S](=O)(=O)C3=CC=C(Br)S3)C=N2	109.549	107.066	2.48311
NCC-00018140	O=C(CCC1=CC=C(C=C1)[S](=O)(=O)N2CCCCCC2)OCC(=O)N3CCNC3=O	117.28	114.861	2.41814
NCC-00011945	CCOC(=O)C1CCN(CC1)C(=O)N\C2=C\N(C)C(=O)C3=CC=CC=C23	103.424	101.08	2.34389
NCC-00011693	COC1=CC=C(OC)C(=C1)NC(=O)CN2\C=C/N(CC3=CC=C(C)C=C3)C(=O)C2=O	100.934	98.59	2.34389
NCC-00016411	COC1=CC=C(C=C1)C2=NN=C(O2)SCC(=O)NC(C)(C#N)C(C)C	105.036	102.692	2.34389
NCC-00005473	C=C1N(CCC2=CC=CC=N2)C(=O)OC13CCCCC3	84.2797	81.9427	2.33705
NCC-00010489	CC(=O)\C1=C(/O)C(=O)N(C1C2=CC=CN=C2)C3=CC=C(OCC(O)=O)C=C3	87.3471	85.01	2.33705
NCC-00001426	CCOC(=O)C1=NOC\2=C1C(=O)N(C(C)C(=O)NC3=CC=CC(=C3C)Cl)C(=N2)\C	89.392	87.055	2.33705
NCC-00014251	OC1=CC(=C2C(=N1)ON=C2C3=CC=CC=C3)C(F)(F)F	100.347	98.0099	2.33705
NCC-00013534	CC1=NOC(=C1Cl)C(=O)N2CCC(CC2)CC3=CC=CC=C3	92.796	90.529	2.267
NCC-00016250	CSC1=NSC(=N1)NC(=O)CN(C)CC2=CC=C(Cl)S2	108.514	106.247	2.267
NCC-00017293	C[N]1N=C(C=C1NC(=O)COC2=CC=C(OC3=CC=CC=N3)C=C2)C(C)(C)C	111.537	109.27	2.267
NCC-00012953	CCOC(=O)C(CC)N1\C=N/C2=C(C=N[N]2C3=CC=C(Cl)C=C3)C1=O	102.317	100.05	2.267
NCC-00013212	CC1=NC2=NC(=N[N]2C(=C1Cl)C)CCC3=CC=CC=C3	101.52	99.3225	2.1974
NCC-00017909	CC(C)C(NC(C)=O)C(=O)N1CCN(CC1)CC2=NN=C3CCCCC[N]23	106.501	104.303	2.1974
NCC-00016810	OC1=NN=C(SC2CCCCC2=O)[N]1CC3=CC=CC=C3	93.1697	90.9723	2.1974
NCC-00015935	O=C(COC(=O)C1=CC=CC=C1NC(=O)C2=CSC=C2)NC3CCCC3	99.9084	97.711	2.1974
NCC-00014423	NC1=NC(=C2[NH]C=NC2=N1)SCC3=C(Cl)C=CC=C3Cl	104.45	102.252	2.1974
NCC-00027475	CC1(CC[S](=O)(=O)C1)NC(=O)C/2=N/N(CC3=CC=CC=C3)C(=O)/C=C2	95.0886	92.8976	2.19098
NCC-00011230	CCC(C)C1=CC=C(NC(=O)C2=C3N=C(C)C=C(C(F)F)[N]3N=C2)C=C1	97.4256	95.2346	2.19098
NCC-00015391	CC1=CN=C(NC(=O)CN2CSCC2=O)S1	91.729	89.5381	2.19098
NCC-00019894	CN(CC1=CC=C2OCCOC2=C1)C(=O)CCN[S](=O)(=O)C3=C(C)ON=C3C	106.628	104.437	2.19098
NCC-00008551	CSC1=NC2=C(C=N[N]2C(=N1)O)C3=CC=C(F)C=C3	101.515	99.3244	2.19098
NCC-00006043	CCCC[S](=O)(=O)NC1=C[N](CC2=CC=C(F)C=C2)N=C1	104.875	102.684	2.19098
NCC-00017972	COCCN(CC(=O)NC1=CC=CC(=C1C)C)C(=O)CCC2=C[NH]C3=CC=CC=C23	116.826	114.71	2.11587
NCC-00018049	COC(=O)C1=CC=C(C[S](=O)(=O)N2CCCC2C3=CC=C(OC)C(=C3)OC)C=C1	110.932	108.816	2.11587
NCC-00011728	CC(=O)N1CCSC2=CC=C(C=C12)[S](=O)(=O)NC3=CC=C(OC(F)(F)F)C=C3	118.942	116.826	2.11587
NCC-00015592	FC(F)(F)C1=CC(=CC=C1Cl)NC(=O)CN2CCN(CC2)C3=CSC(=N3)Cl	103.224	101.108	2.11587
NCC-00016467	CC1=CC=C([N]2N=C(C)C(=N2)C(=O)NCC(=O)NCC3=CC=CO3)C(=C1)C	105.768	103.717	2.05091
NCC-00015424	CCCNC(=O)CN1CCN(CC1)C(=O)CCCC2=NC3=CC=CC=C3S2	93.0233	90.9723	2.05091
NCC-00012491	COC1=CC=CC(=C1)CNC(=O)N2CCC[N]3N=C(C)C=C23	103.717	101.666	2.05091
NCC-00016531	COC(=O)C1=C(C)[NH]C(=C1C)C(=O)N2CCOC(C)C2	101.808	99.7626	2.04492
NCC-00019666	CN(CCOC1=CC=C(F)C=C1)CC/2=C/C(=O)N/3\C=C/C=C\C3=N2	101.077	99.0323	2.04492
NCC-00019609	COC(=O)C1=CC=C(N2CCCC2)C(=C1)NC(=O)N(C)CC3=CC=C(OC)C=C3OC	102.538	100.493	2.04492
NCC-00012778	COC(=O)C1=CC=C2C(=C1)N(CC3=CC=C(C)C=C3)C(=O)C(OC(C)=O)[SH+]2=[O-]	103.829	101.864	1.96474
NCC-00014059	CN(C(=O)C1=CC=CC=N1)C2(CCCCC2)C(=O)NC3=CC=C(C)C(=C3)Br	105.036	103.131	1.90441
NCC-00016985	CCSC1=CC=CC=C1C(=O)NC2=CC=C(C=C2)[S](=O)(=O)NCC(F)(F)F	95.3671	93.4627	1.90441
NCC-00012064	CCC1SC2=CC=C(C=C2NC1=O)[S](=O)(=O)CCC(=O)NC3=CC=C(C=C3)C(C)=O	107.819	105.915	1.90441
NCC-00015550	NC1=NN=C(SCC2=NC(=NO2)C3=CC=CC(=C3)C(F)(F)F)S1	101.08	99.176	1.90441
NCC-00028672	NC(=O)C1=CC=C(O1)[S](=O)(=O)N2CCN(CC2)CCC(=O)N3CCOCC3	86.9089	85.01	1.89885
NCC-00028615	CC1=CC=C(C=C1NCC(=O)NC2CCCCCC2)[N]3C=NN=N3	89.9763	88.0774	1.89885
NCC-00009634	CCN(CC)CCS\C1=N\C(=C/C(=O)N1C2=CC=CC=C2C)O	98.4481	96.5492	1.89885
NCC-00012911	O=C(CCC\C1=N\[S](=O)(=O)C2=CC=CC=C2N1)OCC3=CC=CC=C3C#N	104.887	103.073	1.8136
NCC-00011476	COC1=CC=CC(=C1)C/2=N/[S](=O)(=O)N(C)/C(=C2)C(=O)NC3=C[N](N=C3)C(C)C	108.845	107.087	1.75792
NCC-00012337	C[S](=O)(=O)NC1=NC2=CC=C(NC(=O)COC3=CC=CC=C3)C=C2S1	87.4565	85.6986	1.75792
NCC-00014906	CCCCC1=NN=C(NC(=O)COC2=CC=CC=C2C3=CC=CC=C3)S1	100.348	98.59	1.75792
NCC-00012610	CCN(CC)CCNC(=O)C1=C([N]2C=CC=C2)[N](N=C1)C3=CC=CC(=C3)C	104.889	103.131	1.75792
NCC-00017650	CC/1=C/C(=O)N(/C(=C1C(=O)OCC(=O)NC2(CCCC2)C#N)C)C3=CC=CC=C3	97.8575	96.0996	1.75792
NCC-00013352	CC1=CC(=NC(=N1)SCC2=NN=C(SCC(N)=O)[N]2C3=CC=C(Cl)C=C3)C	98.883	97.1251	1.75792
NCC-00011651	CCC(C)N[S](=O)(=O)C1=CC=C2OCCN(C)C2=C1	102.692	100.934	1.75792
NCC-00017440	FC(F)(F)C/1=C/N(CC/2=C/C(=O)N/3\C=C(Br)/C=C\C3=N2)C(=O)/C=C1	103.424	101.666	1.75792
NCC-00016712	CCOC(=O)NC1=CC=CC(=C1)C(=O)NCC2=CC=C(C=C2)N3CCCC3=O	107.233	105.475	1.75792
NCC-00013289	CCSC1=NN=C2C(=O)NC(=O)NC2=N1	92.5838	90.8259	1.75792
NCC-00013738	CCCOC(=O)C1=CC=CC(=C1)NC2=NC(=NC3=CC=CC=C23)C(=O)OCC	87.201	85.4482	1.75278
NCC-00015790	CC1=C(C(=NO1)C)C(=O)OCC(=O)NCC2CCCO2	91.583	89.8302	1.75278
NCC-00017321	C[N]1C=C(C=C1C(=O)NCC2=CC=C(C=C2)C(F)(F)F)[S](=O)(=O)N3CCOCC3	116.373	114.71	1.66247
NCC-00016677	CC1CC1C2=CC=C(CCC(=O)NCC(=O)NC3=C(C)C=C(C)C=C3C)O2	105.793	104.131	1.66247
NCC-00015389	CC(SC1=NC=NC2=C1C=CS2)C(=O)NC3=CC=CC(=C3)C#N	107.154	105.491	1.66247
NCC-00017349	CC/1=C/N2C(=O)\C=C(NC3CC(C)(C)NC(C)(C)C3)/N=C2/C=C1	101.227	99.6155	1.61143
NCC-00014766	CCN1\N=C(\C(=O)OC2CCOC2=O)C3=CC=CC=C3C1=O	100.641	99.0295	1.61143
NCC-00013653	CN(CCO)C1=NC2=C([N]1C)C(=O)N(CC3=CC=C(Cl)C=C3)C(=O)N2C	109.87	108.259	1.61143
NCC-00018697	CCN1CCN(CC1)C2=CC=CC=C2N[S](=O)(=O)C3=CC(=CC(=C3F)C(O)=O)Br	104.729	103.122	1.60672
NCC-00004960	ClC1=NC(=C2[NH]C=NC2=N1)NCCC(=O)NCCC3=C[NH]C=N3	105.167	103.56	1.60672
NCC-00017230	CC1=CC=C(CNC2=CC=C(N=N2)[N]3N=C(C)C=C3C)C=C1	105.491	103.98	1.51134
NCC-00014220	CCC1=C(C)SC(=C1C#N)N[S](=O)(=O)C2=CC=C(NC(C)=O)C=C2	103.131	101.666	1.46493
NCC-00015130	CCC[N]1C(=NN=C1C2=CC=NC=C2)SCC(=O)NC3=CC=C(CC#N)C=C3	104.45	102.985	1.46493
NCC-00013492	CCCN(CCC)C(=O)CN1\N=C/C2=C(C)[N](CC3=CC=CC=C3)C(=C2C1=O)C	109.723	108.259	1.46493
NCC-00006499	CC1=CC(=NC(=N1)SCC2=NC(=NO2)C3=CC=CC=C3)C	96.9874	95.5267	1.46065
NCC-00008722	CC1=CC=NC(=N1)N[S](=O)(=O)C2=CC=C(N[S](=O)(=O)CC3=CC=CC=C3)C=C2	98.302	96.8413	1.46065
NCC-00016201	CC(NC1=CC=C2OC(=NC2=C1)C)C(=O)NCC(F)(F)F	99.597	98.2368	1.3602
NCC-00015886	COC(=O)C1=C(C)C2=C(N=C(C)N=C2S1)N(C)CC3=CC=CN=C3	106.096	104.736	1.3602
NCC-00015179	COC(=O)CNC(=O)C1=CC2=CC=CC=C2C=C1OCC3=C(C)ON=C3C	99.9084	98.59	1.31844
NCC-00014122	CN(C1CC[S](=O)(=O)C1)C(=O)CN2C(=O)NC3=CC=CC=C3C2=O	99.9084	98.59	1.31844
NCC-00012712	C[N]1N=C(C)C(=C1C)CN[S](=O)(=O)C2=CC=C3N(C)C(=O)OC3=C2	86.9089	85.5943	1.31459
NCC-00016537	CCOC(=O)C1CCN(CC1)C(=O)C2=CC=C(OC)C(=C2)[S](=O)(=O)NC	96.5743	95.3652	1.20907
NCC-00017475	CC(C(=O)NC1=CC=C(Cl)C=C1)[S](=O)(=O)CC2=CC(=NO2)C	115.013	113.804	1.20907
NCC-00015186	COC1=CC(=CC=C1OC(C)C)C(=O)OCC(=O)N(C)CC2COC3=CC=CC=C3O2	101.373	100.201	1.17195
NCC-00012890	CCO\C(O)=C/1C(C2=CC(=CC=C2F)Cl)\C3=C(CC(C)(C)CC3=O)/N=C1C	103.278	102.106	1.17195
NCC-00011266	COC1=CC2=C(C=C1OC)C3CC(=O)C(CC(C)C)CN3CC2	99.9084	98.7365	1.17195
NCC-00015172	COC1=CC=C(C=C1N[S](=O)(=O)N2CCCCCC2)[S](=O)(=O)NC3=CC=CC=C3Cl	101.959	100.787	1.17195
NCC-00017531	COC(=O)C1=CC=C(N=C1)C(=O)N2CCN(CC2)C(=O)C3=CC=C(OC)C=C3	110.163	108.991	1.17195
NCC-00017860	CC(OC(=O)CC[S](=O)(=O)C1=CC=C(C)C=C1)C(=O)N(C)C2=CC=CC=C2	105.622	104.45	1.17195
NCC-00002851	OCCNC(=O)C1=NN=C(CC2=CC=C3OCOC3=C2)O1	93.4818	92.3133	1.16852
NCC-00019210	CC1=C(C)C(=C(NC(=O)CSC2=NC=NC3=CC=CC=C23)S1)C#N	94.6504	93.4818	1.16852
NCC-00014073	CC1(C)CC(CC(C)(C)N1)NC(=O)CNC(=O)CC2=NN=C(O)C3=CC=CC=C23	108.363	107.305	1.05793
NCC-00011539	COC1=CC(=C(NC(=O)CCN[S](=O)(=O)C2=CC=C3N(C(C)CC3=C2)C(C)=O)C=C1Cl)OC	106.501	105.475	1.02545
NCC-00013926	CCOC(=O)C[N]1C2=CC=CC=C2N=C1C3=C[N](CC)N=C3	104.45	103.424	1.02545
NCC-00013401	CCOC(CNC(=O)C1=CC2=C(S1)C3=CC=CC=C3OC2)OCC	104.596	103.571	1.02545
NCC-00008494	FC1=CC=C(C=C1)C2=CC=C(NCCC3=CC=CS3)N=N2	90.8527	89.8302	1.02246
NCC-00015074	COC1=CC(=C(CC(=O)NC2=CC(=CC=N2)C)C=C1OC)Br	90.9723	90.0934	0.87896
NCC-00012407	CC1=CC\2=C(C=C1C)N(CC(=O)NCC3=CC=C(Cl)C=C3)C(=O)\C(=N2)C(F)(F)F	88.6285	87.7495	0.87896
NCC-00014332	FC(F)(F)C1(NC(=O)N(CC2=CC=NC=C2)C1=O)NC(=O)C3=CC=CC=C3	102.985	102.106	0.87896
NCC-00013443	COC1=CC=CC=C1NC(=O)CN(C)[S](=O)(=O)C2=CC=C3N(C)C(=O)C(=O)N(C)C3=C2	107.819	106.94	0.87896
NCC-00015046	CSC1=NC(=C(CC(=O)N2CCN(CC2)[S](=O)(=O)C3=CC=CC=C3C(F)(F)F)S1)C	107.003	106.247	0.755668
NCC-00012029	CCN(CC)C1=CC2=C(C=C1F)C(=O)\C(=C/N2C)[S](=O)(=O)C3=CC=C(C)C=C3	97.8575	97.1251	0.732467
NCC-00013821	CN(C1=CC(=C(C)C=C1C)[S](=O)(=O)N2CCCCC2)[S](=O)(=O)C3=CC=C(Cl)C=C3	103.424	102.692	0.732467
NCC-00011875	CCOC(=O)C1=CN=C(SCC2=C(C)OC(=N2)C3=CC=CC=C3)N=C1N	83.3547	82.6222	0.732467
NCC-00014738	CCOC(=O)C1=CC=C(NC(NC(=O)OC)(C2=CC=CC=C2)C(F)(F)F)O1	108.405	107.673	0.732467
NCC-00019552	CCC1=CC=C(Cl)C(=C1NC(=O)C/2=N/N(C)C(=O)/C=C2)CC	99.9087	99.1784	0.730327
NCC-00013168	CCC1=CC=CC(=C1NC(=O)C[N]2C(=CC3=C2C=CS3)C(=O)OC)C	83.2573	82.5269	0.730327
NCC-00009919	CCCCC(=O)NC1=CC(=NC2=NC(=N[N]12)C3=CC=C(Cl)C=C3)O	87.201	86.4707	0.730327
NCC-00011458	CN(C1CCCCC1)C(=O)\C2=C\C(=N/[S](=O)(=O)N2C)C3=CC=C(F)C=C3	99.1784	98.4481	0.730327
NCC-00013884	CC(C)C\C1=N\N(C(=O)C2=CC=CO2)C(O)(C1)C(F)(F)F	98.8413	98.2368	0.604534
NCC-00017601	CCC(C)(C)C1CCC(CC1)NC(=O)C2=CC=C(N=C2)N3CCOCC3	110.63	110.025	0.604534
NCC-00018168	CC(C)(C)C1=CSC(=N1)NC(=O)\C2=N\N(CC3=CC=C(F)C=C3)C(=O)CC2	85.5416	85.0882	0.453401
NCC-00013919	COC(=O)C1C\C(=N/O1)C2=C[N](C)N=C2C	101.813	101.373	0.43948
NCC-00014108	COC1=CC=C(C=C1OC)C2=C3N=C(C=C([N]3N=C2)C(F)(F)F)C(F)(F)F	102.106	101.666	0.43948
NCC-00015858	COC1=CC=C(C)C=C1NC(=O)CC(C)(C(O)=O)C2=CC=CC=C2	105.329	104.889	0.43948
NCC-00016229	CCC1=NN=C(NC(=O)CC2(CCCC2)CC(=O)N3CCOCC3)S1	104.157	103.717	0.43948
NCC-00016355	CC1=CC(=C(C)[N]1CC2=CC=CS2)C(=O)OCC(=O)C3=CC=C[NH]3	98.6902	98.3879	0.302267
NCC-00013331	CCC(C)N1CCN(CC1)C(=O)CN(C)[S](=O)(=O)C2=CC=C3N(C)C(=O)N(C)C(=O)C3=C2	106.398	106.096	0.302267
NCC-00013135	CCC([N]1C(=CC2=C1C=C(C)S2)C(=O)OC)C(=O)N3CCOCC3	110.025	109.723	0.302267
NCC-00016222	OC1=CC=C(Cl)C=C1C2=N[NH]C(=C2)C3=CC=CO3	3.51584	3.22285	0.292987
NCC-00014864	CC1=CC(=NO1)COC(=O)C/2=C/N3CC[S](=O)(=O)/N=C3/C=C2	95.0742	94.7812	0.292987
NCC-00012256	CC(C)CCNC(=O)CN1C(=O)NC2=C([NH]C=C2C3=CC=CC=C3F)C1=O	80.482	80.1899	0.292131
NCC-00015984	CC1=CC=C(S1)C(=O)NC2=CC=C(C=C2)C3=NC=CS3	91.4358	91.2846	0.151134
NCC-00016796	CCC1=CC2=C(SC(C(N)=O)C3=CC=C(F)C=C3)N=CN=C2S1	95.0742	94.9277	0.146493
NCC-00015298	Cl\C1=C(\CCCC1)C(=O)NC2=CC=C3OCOC3=C2	97.4181	97.2716	0.146493
NCC-00011572	CSC1=NC(=C(C#N)C(=N1)C2=CC=C(C=C2)C(C)(C)C)NCCN(C)C	4.82016	4.67409	0.146065
NCC-00005815	CC1=C(SCCO)C(=NC2=CC3=C(OCO3)C=C12)O	85.4482	85.3022	0.146065
NCC-00010774	COC1=CC=CC=C1C(=O)N\C2=C\N=C3\S\C=C/N3C2=O	97.7177	97.5717	0.146065
NCC-00012260	CCOC1=CC=C(C=C1)N(C)[S](=O)(=O)C2=CC=C3SC(C)CC(=O)NC3=C2	96.0996	96.0996	0
NCC-00017125	FC(F)(F)C(=O)NC1=CC=C(Cl)C(=C1)C2=NC3=CN=CC=C3O2	100.787	100.787	0
NCC-00017727	CC1=CC(=NO1)NC(=O)CSCC(=O)OCC2=CC=C(C=C2)[N]3C=CC=N3	101.959	101.959	0
NCC-00015718	COC1=CC(=CC(=C1OC)OC)NC(=O)C2=CC=C3SCC(=O)NC3=C2	106.794	106.794	0
NCC-00006784	CCCNC(=O)C1=N[N](CC)C=C1NC=O	88.2235	88.3695	-0.146065
NCC-00015767	O=[S](=O)(N1CCCC1)C2=CC=C(SCC3=CC=C(C=C3)C#N)N=C2	85.1126	85.2591	-0.146493
NCC-00017818	CN(C)[S](=O)(=O)C1=CC=C(Cl)C(=C1)C(=O)N(C)CC2=C[N](N=C2)C3=CC=CC=C3	100.494	100.641	-0.146493
NCC-00011637	CN(C(=O)C1=CC=CC2=C1SCCC2=O)C3=CC=CC=C3C	103.375	103.526	-0.151134
NCC-00011623	COC1=CC=CC=C1C(=O)NCCC2=NC3=CC(=CC=C3[N]2C)NC(=O)CC(C)C	102.62	102.771	-0.151134
NCC-00015725	COC1=CC=CC=C1CCNC(=O)CSC2=NN=N[N]2CC3=CC=CC=C3	111.99	112.141	-0.151134
NCC-00014003	CCC(C(=O)NC1=NN=C(CCC2=CC=C(OC)C=C2)S1)C3=CC=CC=C3	83.0617	83.3547	-0.292987
NCC-00015613	CCOC1=CC=C(C=C1NC(=O)CCC2=CSC=C2)[S](=O)(=O)N3CCOCC3	101.08	101.373	-0.292987
NCC-00015851	COC(=O)C1=C(C)[NH]C(=C1C)C(=O)N2CCN(CC2)[S](C)(=O)=O	101.227	101.52	-0.292987
NCC-00017386	CC1=C(C)C(=C(NC(=O)C2=CC=CC(=C2)NC(=O)C3CCCO3)S1)C#N	90.8527	91.2909	-0.438196
NCC-00012199	CCOC(=O)C1=C(C)[N](CC2CCC(CC2)C(=O)NC3=CC=CC=C3OCC)C(=C1)C	95.9649	96.4031	-0.438196
NCC-00014339	CCCNC(=O)COC1=CC=C2C(=O)\C(=C(\C)OC2=C1)C3=CC=C(OC)C(=C3)OC	104.157	104.596	-0.43948
NCC-00016362	COC1=CC=C(C=C1[S](=O)(=O)N2CCCC2)C(=O)OC(C)C3=CC=CC=C3Cl	92.8768	93.3162	-0.43948
NCC-00017594	CC(=O)C1=C(C)OC(=C1)CCC(=O)OCC/2=C/C(=O)N/3\C=C(Cl)/C=C\C3=N2	105.945	106.398	-0.453401
NCC-00020578	CCOC(=O)C1=CC(=CC(=C1)C(=O)OCC)OC2=CC=C(C=N2)C#N	83.6955	84.2797	-0.584261
NCC-00014563	CC\1(C)CC2=CC=CC=C2\C(=N1)CC(O)(C(F)(F)F)C(F)(F)F	100.201	100.787	-0.585973
NCC-00012001	CN(C)CCCN(C(=O)C1=CC=C(Br)S1)C2=NC3=CC=C(F)C=C3S2	4.10181	4.68779	-0.585973
NCC-00014976	CC1=C(CCC(=O)N2CCN(CC2)CC3CCCO3)C(=NO1)C	98.297	98.883	-0.585973
NCC-00012925	CC1=CC=C(C[SH+](=[O-])CC2=CC=C(O2)C(=O)N3CCC(CC3)C(N)=O)C=C1	101.713	102.317	-0.604534
NCC-00015067	O=C(CSC1=CC=C2OCCCOC2=C1)NC3CC[S](=O)(=O)C3	103.678	104.282	-0.604534
NCC-00013225	CCOC(=O)C1=C(NC(=O)C2=CC=CC=C2)OC3=CC=CN=C13	76.3922	77.1225	-0.730327
NCC-00017615	CCN(CC(=O)NC1=CC=C(NC(C)=O)C=C1)C(=O)C/2=N/N(C)C(=O)/C=C2	107.758	108.514	-0.755668
NCC-00014935	CC(C)CNC(=O)NC(=O)COC(=O)C1=CC2=C(S1)[N](CC(C)C)N=C2C	88.5156	89.392	-0.876392
NCC-00013457	CCCN1\C=C(/C(=O)C2=CC(=CC=C12)CC)[S](=O)(=O)C3=CC=C(OC)C=C3	105.038	105.945	-0.906801
NCC-00016859	CC(C)OCCN1CCC2=CC(=CC=C12)[S](=O)(=O)N(C)C	103.829	104.736	-0.906801
NCC-00017377	C[N]1N=C(C)C(=C1Cl)[S](=O)(=O)NC2=CC=C(N3CCCC3=O)C(=C2)C	107.758	108.665	-0.906801
NCC-00027931	CC1=CC=C2C=C(C(=O)NCCN3CC[S](=O)(=O)CC3)C(=NC2=C1)C	105.313	106.336	-1.02246
NCC-00007924	C[N]1N=C(C)C(=C1C)CNC(=O)C2C3CCC(O3)C2C(O)=O	101.515	102.538	-1.02246
NCC-00027361	COC1=CC=C(OC)C(=C1)C(=O)OCC(=O)N\2CC\C(=N2)C3=CC=CC=C3	96.5492	97.5717	-1.02246
NCC-00012393	C[S](=O)(=O)C1=CC=C(N=N1)C2=CC=CC(=C2)NC(=O)C3CCCO3	99.176	100.201	-1.02545
NCC-00012127	CC1=C(N[S](=O)(=O)C/2=C(C)/N=C\3S\C=C/N3C2=O)C(=CC=C1)C	103.424	104.45	-1.02545
NCC-00018154	COC1=CC=C(F)C=C1C2=CSC(=N2)CC3=CSC(=N3)C	96.6856	97.711	-1.02545
NCC-00015312	FC1=CC=C(C=C1)C2=CSC(=N2)C3=CC=CS3	88.7749	89.9469	-1.17195
NCC-00017384	CC(OC(=O)CSC1=CC(=C2C=CC=CC2=N1)C)C(=O)C3=CC=C(N[S](C)(=O)=O)C=C3	107.607	108.816	-1.20907
NCC-00014409	CC(C)CN(CC1=CC2=CC=C(C)C=C2N=C1O)C(=O)C3=CC=CO3	108.967	110.176	-1.20907
NCC-00018056	CCN(CC)[S](=O)(=O)C1=CC=C(OC)C(=C1)NC(=O)C[S](=O)(=O)C2=CC=C(Cl)C=C2	104.45	105.768	-1.31844
NCC-00012701	COC1=CC(=CC(=C1OC)OC)NC(=O)NCC2=C(C)[N](C)N=C2C	96.3926	97.711	-1.31844
NCC-00017867	CN[S](=O)(=O)C1=C[N](C)C(=C1)C(=O)N2CCN(CC2)[S](=O)(=O)C3=CC(=CC=C3OC)OC	96.3926	97.711	-1.31844
NCC-00014164	COC1=CC(=CC(=C1OC)OC)C(=O)NC2=CC=CC=C2OCC3CCCO3	99.7481	101.108	-1.3602
NCC-00014668	CCOC(=O)C1=C(C)[NH]C(=C1C(=O)CSC2=NN=C3N=C(C)C=C(C)[N]23)C	86.724	88.189	-1.46493
NCC-00017237	NC1=NC=CN=C1C(=O)OCC2=CC3=C(OCCO3)C=C2Br	94.0487	95.5136	-1.46493
NCC-00016320	CCO\C(O)=C/1\C(=N/C2=CC=CC=C2/N=C1N[S](=O)(=O)C3=CC=CC(=C3)C(C)=O)CC	101.227	102.692	-1.46493
NCC-00011994	CCN(CC)[S](=O)(=O)C1=CC=C(NC(=O)N\C2=C\N(C)C(=O)C3=CC=CC=C23)C=C1	104.45	105.915	-1.46493
NCC-00018105	CC(SC1=NN=C(O1)C2=C(C)N=C(C)S2)C(=O)NC3CCCCCC3	102.252	103.864	-1.61143
NCC-00011665	CCC1=CC=C(NC(=O)CN2\C=C/N(C(=O)C2=O)C3=CC(=CC(=C3)C)C)C=C1	89.5074	91.1188	-1.61143
NCC-00014262	CSC1=N[N]2C(=N1)N=C(C)C=C2C(F)(F)F	108.665	110.327	-1.66247
NCC-00017251	COC(=O)C1=CC(=CC=C1OC)CNC(=O)CSCC2=C(C)ON=C2C	95.5164	97.1788	-1.66247
NCC-00016306	CC1=CC=CC=C1C2=NN=C(O2)SCC(=O)NCC3CCCO3	100.05	101.864	-1.8136
NCC-00017664	C[N]1C=CC(=N1)NC(=O)CCCC2=NC(=C3C=CC=CC3=N2)O	105.642	107.456	-1.8136
NCC-00013632	CCOC(=O)CC1=C(O)N=C2C=CC(=CC2=C1C3=CC=CC=C3)C	108.816	110.63	-1.8136
NCC-00017329	CC1=NC2=CC=C(NC(=O)CC[N]3C=NC=N3)C=C2S1	92.6054	94.5043	-1.89885
NCC-00014010	CC1=CC(=NC(=N1)N[S](=O)(=O)C2=CC=C(C=C2)[N]3C=NN=N3)C	98.59	100.494	-1.90441
NCC-00013051	CCOC(=O)C1=C(C)C(=C(C)[N]1CC)C(=O)NCC2=CC=C3OCOC3=C2	87.7495	89.6539	-1.90441
NCC-00018231	COC(=O)CC(NC(=O)C1=C(C)N=C(S1)C2=CC=CC=N2)C3=CC=C(OC)C(=C3)OC	100.655	102.62	-1.96474
NCC-00017671	COCCN1\C=C(NC(=O)C2=CC3=C(CCC(C3)C(C)(C)C)S2)/C=C\C1=O	111.156	113.201	-2.04492
NCC-00013604	CCOC(=O)N1CCN(CC1)C(=O)C2C\C(=N/O2)C3=CC=CC(=C3OC)OC	107.38	109.431	-2.05091
NCC-00016705	COC(=O)C1=C(C)[NH]C(=C1C)C(=O)C[N]2N=NC(=N2)C3=CC=C(C=C3)C(C)C	111.688	113.955	-2.267
NCC-00018021	CC1=NC(=C(S1)C(=O)OCC2=CC=C(C=C2)C#N)C	85.995	88.262	-2.267
NCC-00016278	CCN(CC)[S](=O)(=O)C1=CC=CC(=C1)C(=O)N[C@@H](C(C)C)C(=O)NC2=CC=C3OCCOC3=C2	107.003	109.27	-2.267
NCC-00011800	CCC1=NN=C(NC(=O)C(=O)C2=C(C)[N](C(=C2)C)C3=CC=C(F)C=C3)S1	96.9874	99.3244	-2.33705
NCC-00020692	COC1=CC(=C(OC)C(=C1)C(=O)NCC2=C(C)[N](N=C2C)C3=CC=CC=C3)Br	92.6054	94.9425	-2.33705
NCC-00017104	CC(C)COC(=O)NC1=NN=C(S1)\C=C\C2=CC=CC=C2	88.9214	91.2653	-2.34389
NCC-00013646	CCOC(=O)C(NC(=O)CC1=CC=CC=C1)(NC2=CC=C(C=C2)[S](N)(=O)=O)C(F)(F)F	94.7607	97.1788	-2.41814
NCC-00015193	C[S](=O)(=O)NCCC1=CC=C(S1)C(=O)OCC(=O)N2CCCC3=CC=CC=C23	100.504	102.922	-2.41814
NCC-00017412	COC1=CC=C(C=C1)C(CNC(=O)C2=CC=C(N[S](=O)(=O)C3=CC=C(F)C(=C3)C)C=C2)N(C)C	110.176	112.594	-2.41814
NCC-00017090	CC1=CC=C(C)C(=C1)OCC(=O)N2CCC3=CC=CC=C3C2	89.6539	92.1443	-2.49039
NCC-00015907	ClC1=CN=C(C(=O)OCC(=O)NC(=O)C2=CC=CC=C2)C(=C1Cl)Cl	97.1251	99.6155	-2.49039
NCC-00017027	FC(F)(F)C1=CC=CC=C1OCC(=O)N2CCN(CC2)[S](=O)(=O)C3=CC=CC=C3C#N	95.8186	98.3879	-2.56927
NCC-00017146	CCOC(=O)C1=NOC(=C1)CNC2(CCCC2)CN3CCOCC3	108.212	110.932	-2.7204
NCC-00014157	CC1=CC=C(C=C1)\C=C\C2=NN=C(O2)C3=CC=CS3	75.5906	78.3739	-2.78337
NCC-00015961	CCC1=CC=C(C=C1)C2=N[NH]C(=N2)SC\C3=C\C(=O)\C(=C/O3)O	92.1672	95.0886	-2.92131
NCC-00018098	CCOC1=CC=CC=C1NC(=O)C2=C3N=CC=C[N]3N=C2	96.9786	99.9084	-2.92987
NCC-00016523	CCN(CN1C(=O)OC2=CC=CC=C12)CC3=CC=NC=C3	88.7749	91.8513	-3.07636
NCC-00013996	OC1(C\C(=N/N1C(=O)C2CC2)C3=CC=CC=C3)C(F)(F)F	98.1505	101.227	-3.07636
NCC-00013205	CCSC1=NC=C(Cl)C(=N1)C(=O)NC2=NC(=C(S2)C(=O)OCC(C)C)C	102.545	105.622	-3.07636
NCC-00014381	CC1=CC2=C(SC(=C2N)C(N)=O)N=C1C3=CC=C(F)C=C3	105.329	108.552	-3.22285
NCC-00011826	CCN(CC)CCNC(=O)C1=N[N](C)C2=C1CSC3=CC=CC=C23	102.692	105.915	-3.22285
NCC-00015823	O=C(NCC1=CC=CO1)C2(CCCC2)[S](=O)(=O)C3=CC=CC=C3	108.212	111.537	-3.32494
NCC-00013961	CCCC(=O)N(C1CC1)C2=NC(=C(S2)C(C)=O)C	98.4435	101.813	-3.36935
NCC-00015522	COC(=O)C(CC(C)C)NC(=O)C1=CC=C(C=C1)[S](=O)(=O)N2CCC3=CC=CC=C3C2	96.0996	99.469	-3.36935
NCC-00013240	CN(C)C1=CC=C(CN(CC2=CC=CO2)C(=O)COC3=CC=C(F)C=C3)C=C1	78.136	81.6121	-3.47607
NCC-00012309	CCC(C)NC(=O)C1=C(N=NC2=CC=C(C)C=C12)C3=CC=CC=C3	112.292	115.768	-3.47607
NCC-00017034	CN(C)[S](=O)(=O)C1=CC(=C(C)C(=C1)NC(=O)C2=C(C)ON=C2C3=C(F)C=CC=C3Cl)C	108.06	111.688	-3.6272
NCC-00016460	CC[N]1C(=NC2=CC=CC=C12)NC(=O)C3=CC(=C(OC)C(=C3)OC)Cl	98.6902	102.317	-3.6272
NCC-00003478	CCC1=C(O)[N]2N=C(NCC3=CC(=CC=C3OC)Br)N=C2N=C1C	91.583	95.2346	-3.65163
NCC-00008323	ClC1=CC=CC(=C1)NC(=O)CS\C2=N\C(=O)CC(N2)C3=CC=CC=C3	99.1784	102.83	-3.65163
NCC-00016950	CCC(C(=O)N(CC)CC1=CC=C2OCCOC2=C1)C3=CC=CC=C3	94.0487	97.711	-3.66233
NCC-00007867	C[N]1N=CC(=C1C)N2\N=N/C3=C([N](C)N=C3)C2=O	103.999	107.796	-3.7977
NCC-00015158	COC1=CC=C(CNC(=O)C2=CC=C(N[S](=O)(=O)C3=CC=C(C=C3)C(C)O)C=C2)C=C1OC	102.62	106.549	-3.92947
NCC-00016040	CNC1=C(C(=O)OCC2=COC(=N2)C3=CC=CS3)C(=NS1)C	101.411	105.34	-3.92947
NCC-00016775	NC1=CC(=NC(=N1)SC(C(=O)N2CCOCC2)C3=CC=CC=C3)N	103.717	107.673	-3.95532
NCC-00013548	CC1=NOC(=C1Cl)C(=O)N2CCC3(CC2)OCCO3	106.549	110.63	-4.0806
NCC-00017825	O=C(C1CC[S](=O)(=O)C1)N2CCC3=CC=CC=C23	93.5516	97.6322	-4.0806
NCC-00027817	C[N]1C(=NC2=CC(=CC=C12)Cl)NC(=O)C3=CC(=CC=C3C)[S](C)(=O)=O	84.4258	88.5156	-4.08983
NCC-00015571	NC(=O)C1=CC(=CC=C1OCC(=O)NC2=CC=CC=C2CC3=CC=CC=C3)Cl	94.9277	99.0295	-4.10181
NCC-00016376	COC1=CC=CC=C1NC(=O)C2=CC=C(NC(=O)CSC3=NN=C(C)[N]3N)C=C2	98.4435	102.545	-4.10181
NCC-00012120	O=C(CSC1=CC=C(N=N1)C2=CC=CS2)NC3CCCCC3	91.1188	95.2207	-4.10181
NCC-00014913	CCOC(=O)C(SC1=NN=C([N]1C)C(F)(F)F)C2=CC=CC=C2	106.096	110.327	-4.23174
NCC-00016509	CCC1=C(C)C=C(S1)C(=O)N(C)CC2=CC=C3OCOC3=C2	98.539	102.771	-4.23174
NCC-00017454	CC(NC1=CC=CC(=C1)C(N)=O)C(=O)N2CCN(CC2)C(=O)C3=CC=CO3	99.8992	104.131	-4.23174
NCC-00015760	O=C(CCSC1=NN=N[N]1C2CC2)NC3=C(C=CS3)C#N	89.5074	93.7557	-4.24831
NCC-00012799	O=C(CNC(=O)C1=CC=CC=C1)NN2[S](=O)(=O)C3=CC=CC=C3[S]2(=O)=O	98.59	102.838	-4.24831
NCC-00016894	C[S](=O)(=O)N1CCC(CC1)C(=O)NC2=N[NH]C(=C2)C3=CC(=CC=C3Cl)Br	105.793	110.176	-4.38287
NCC-00013065	CC1=CC=CC=C1C(=O)N(C\2C[S](=O)(=O)\C=C2)C3=CC=CC=C3	100.05	104.433	-4.38287
NCC-00015872	C[S](=O)(=O)NC1=CC=CC(=C1)\C2=N\N(C(C2)C3=CC=CC=C3O)[S](C)(=O)=O	101.108	105.491	-4.38287
NCC-00011490	CC1=CC=C(C=C1C)/C2=C(C)/C(=N\[S]2(=O)=O)NC3=CC=C(Br)C(=C3)C	99.1436	103.526	-4.38287
NCC-00018119	FC1=CC=CC(=C1)NC(=O)CC2=C[N]3C=CC=CC3=N2	102.692	107.087	-4.3948
NCC-00014248	NC1=C[N](N=C1Cl)C2=CC=C(C=N2)C(F)(F)F	100.055	104.45	-4.3948
NCC-00013387	C[N]1C=CC=C1CC2=NN=C(SCC(N)=O)[N]2C3=CC=C(Cl)C=C3	93.2494	97.7834	-4.53401
NCC-00014143	CC(C)OC1=CC=CC=C1C(=O)NC2=CC=C(C=C2)[S](=O)(=O)NC3=NC(=CC(=N3)C)C	95.2207	99.7619	-4.54129
NCC-00012477	COC1=CC(=C(N[S](=O)(=O)C2=CC=C3NC(=O)CCCC3=C2)C=C1Cl)OC	101.813	106.354	-4.54129
NCC-00003535	CC1=CC=C(OCC(=O)NC2=CC(=NO2)C3=CC=C(F)C(=C3)F)C=C1C	89.0999	93.92	-4.82016
NCC-00012022	CN(C(=O)COCC1=NOC(=C1)C2=CC=C(F)C=C2)C3=CC=CC=C3	104.157	108.991	-4.83428
NCC-00016481	CC(C)C(SC1=N[NH]C(=N1)C(C)C)C(=O)NC2=CC=C(F)C=C2	98.883	103.717	-4.83428
NCC-00011364	CN1\C(=C/C(=N\[S]1(=O)=O)C2=CC=C(C)C=C2)C(=O)NC(C)(C)CO	101.108	105.945	-4.83627
NCC-00011462	CSC1=CC=C(CCNC(=O)CN(C)C2=NN=C(S2)N3CCCC3=O)C=C1	109.118	113.955	-4.83627
NCC-00013177	CCC1=C(C)N=C(SCC(=O)N2CCN(CC2)C3=CC=CC=C3OC)N=C1O	100.202	105.038	-4.83627
NCC-00017500	CCOC(=O)CC1=CSC(=N1)SCC2=CC(=NO2)C	81.7966	86.7628	-4.96622
NCC-00017881	CCCOC1=CC=C(C=C1N[S](=O)(=O)C2=CC=C(CNC(C)=O)S2)C(F)(F)F	95.5136	100.494	-4.98077
NCC-00013499	COC1=CC=C(Br)C=C1CNC(=O)CN2C(=O)CSC3=NC(=CC(=C23)C)C	101.259	106.247	-4.98741
NCC-00012841	CCOC1=CC=C(C=C1)N2C(=O)N(CC(=O)NCCC(C)C)C3=CC=CC=C3[S]2(=O)=O	92.9471	98.0856	-5.13854
NCC-00018182	COC(=O)COC1=CC=C(NC(=O)C2=CC=C(O)N=N2)C=C1	99.2947	104.433	-5.13854
NCC-00017986	CCOC(=O)C1=C[N](CC2=CC=CC=C2)N=C1C3=CC=CC=C3OC	87.31	92.5838	-5.27376
NCC-00012598	CCOC(=O)C1=C(C)[N](C)C(=C1[S](=O)(=O)NC2=CC=C(C)C=N2)C	100.347	105.751	-5.40442
NCC-00002680	CCN(CC)CCS\C1=N\C(=C(\CC)C(=O)N1C2=CC=CC=C2)O	97.1335	102.538	-5.40442
NCC-00017216	CCOC1=CC=C(OC2=CC=C(NC(=O)C3=CC(=C[N]3C)[S](=O)(=O)NC(C)C)C=C2)C=C1	93.0233	98.4435	-5.42025
NCC-00013261	CC(C)(C)OC(=O)NC1CCN(CC1)C(=O)NC2=CC=C(Cl)C(=C2)C(F)(F)F	97.0277	102.469	-5.44081
NCC-00005929	OC1=NC2=CC=CC=C2N=C1SCC3=NOC=C3	97.8638	103.414	-5.55048
NCC-00017790	COC(=O)CN\1C(=O)C2=CC=CC=C2\N=C1SC(CC3=CC=C(C)C=C3)C#N	99.0295	104.596	-5.56675
NCC-00012106	COC1=CC=C(C=C1)C2=NOC(=N2)CC(=O)N(C)C3=CC(=CC=C3C)C	94.1952	99.7619	-5.56675
NCC-00017132	COC(=O)C1=N[N](CC(=O)C2=CC=C(F)C=C2)C3=CC=CC=C13	94.7812	100.494	-5.71324
NCC-00017265	CC(C)(C)NC1=NN=C(SCC2=NC(=NO2)CC3=CC=CC=C3)S1	101.411	107.154	-5.74307
NCC-00014500	CC1=NC2=NC=N[N]2C(=C1CC3=CC=CC=C3Cl)O	105.491	111.537	-6.04534
NCC-00017524	NC(=O)NC1=CC=CC(=C1)C(=O)N2CCOC3=CC=CC=C23	97.0277	103.073	-6.04534
NCC-00017503	CCC(C)(CNC(=O)C1=CC(=C(Br)S1)Br)N2CCOCC2	108.06	114.106	-6.04534
NCC-00012225	CC1=CC=C(CNC(=O)CC\C2=N\[S](=O)(=O)C3=CC=CC=C3N2)O1	103.073	109.118	-6.04534
NCC-00014178	CCOC(=O)C1=C(NC(=O)C2=CC=CC=C2)SC(=C1C3=CC=CC=C3)C(C)=O	78.8134	84.9661	-6.15272
NCC-00012435	CCOC(=O)C1=CC(=C[N]1C)[S](=O)(=O)N(C)CC(=O)NC2=CC=CC(=N2)C	103.678	109.874	-6.19647
NCC-00016754	CCOC(=O)C1=C(NC(=O)CN2CC(C)OC(C)C2)SC(=C1C)C(=O)NC	64.3829	70.5793	-6.19647
NCC-00014206	CCOC(=O)CNC(=O)C1=CC(=CC=C1OCC(C)C)Br	99.4458	105.793	-6.34761
NCC-00014759	CCN(CC)[S](=O)(=O)C1=CC(=CC=C1Cl)C(=O)NCC2=C[N]3C=C(Cl)C=CC3=N2	103.829	110.176	-6.34761
NCC-00016978	CC(N(C)CC(=O)NC1=CC=C(C)C(=C1)C)C2=CC=C(C=C2)[N]3C=NC=N3	107.154	113.652	-6.49874
NCC-00016845	O=C(N1CCC2=C(C1)C=CS2)C3=N[NH]C=C3	91.2846	97.7834	-6.49874
NCC-00016733	CC(C)C1=CC=CC(=C1NC(=O)CN(C)\C2=N\[S](=O)(=O)C3=CC=CC=C23)C(C)C	98.3879	105.038	-6.64987
NCC-00008380	COC1(NC(C)(C)CC2=CC=CC=C12)C(=O)C(=O)NC3=CC=CC=C3Cl	64.853	71.572	-6.71901
NCC-00016572	COCC[N]1C(=NC2=C1C(=O)N(C)C(=O)N2C)N3CCN(C)CC3	95.2207	101.959	-6.73869
NCC-00016600	CC(C)C(=O)NC1=CC=C(C=C1)C(=O)C(C)OC(=O)CN2\C=N/C3=C(C=CS3)C2=O	102.015	108.816	-6.80101
NCC-00018147	CC(CCC1=CC=CC=C1)NC(=O)N(C)CC2=NC(=C3SC=CC3=N2)O	93.0982	99.8992	-6.80101
NCC-00017307	CN(CC1=CC=C(C)O1)C(=O)CSC2=NC(=CS2)C	96.8766	103.678	-6.80101
NCC-00018077	FC1=CC=CC(=C1)CCNC(=O)CCC(=O)N\2CC\C(=N2)C3=CC=CC=C3	100.201	107.087	-6.88519
NCC-00017426	CCC1CN(CCO1)CN2C(=O)C(=O)C3=C(Br)C=CC=C23	102.469	109.421	-6.95214
NCC-00016159	CC(OC1=CC=C(NC(=O)C2=CC=CO2)C=C1)C(=O)NCC3=CC=C(Cl)C=C3	106.851	113.804	-6.95214
NCC-00018189	CSC1=NC=C(Cl)C(=N1)C(=O)NC2CC3CCC2(C)C3(C)C	101.666	108.698	-7.03168
NCC-00017167	CC1=CC=NC(=C1)NC(=O)C2=CC=C(C)C=C2Cl	95.6675	102.771	-7.10327
NCC-00012666	COCCN(CC1=CC=CS1)[S](=O)(=O)C2=CC=C(S2)C3=NOC(=C3)C(F)(F)F	84.6731	91.8513	-7.17817
NCC-00013107	COC1=CC=CC(=C1)CNCC2=CC=C[N]2C3=C(C(O)=O)C(=C(C)S3)C	99.0295	106.208	-7.17817
NCC-00011686	CC1CCCCC1NC(=O)C2=CC(=C[N]2C)[S](=O)(=O)N3CCCC3	84.2797	91.583	-7.30327
NCC-00017944	CC(NC(=O)CSC1=NC(=CS1)C)C(N2CCOCC2)C3=CC=CC=C3	90.5329	97.8575	-7.32467
NCC-00015543	CC(C)C(N[S](=O)(=O)\C=C\C1=CC=CC=C1)C(=O)NC2=CC=C(C=C2C)N3CCCC3	105.329	112.653	-7.32467
NCC-00012050	CCCC(N1CC2=CC=CC=C2C1=O)C(=O)NC3=CC(=C(OC)C(=C3)OC)OC	97.4181	104.889	-7.47116
NCC-00015704	CC1=CC=CC(=C1C)NC(=O)CNC(=O)CN2\N=C(\C(N)=O)C3=CC=CC=C3C2=O	98.297	105.768	-7.47116
NCC-00016593	CC1=CC(=C(C)[N]1C2=CC=CC(=C2)F)C(=O)CSC3=NC=CC=N3	91.2653	98.7365	-7.47116
NCC-00016334	C[N]1N=C(C)C(=C1C)NC(=O)CSC2=NN=C(NC3=CC=C(OC(F)(F)F)C=C3)S2	85.995	93.5516	-7.55668
NCC-00013933	C[N]1C=C(C=N1)[N]2C=C(C#N)C3=C(C=C(C)N=C23)C(F)(F)F	94.1952	101.813	-7.61765
NCC-00013366	CC(C)N(CC1=NC(=NO1)C2=CC=CC=C2)[S](=O)(=O)C3=CC=C(C)C=C3	67.3869	75.0046	-7.61765
NCC-00014549	CSC1=NN=CC(=N1)C2=CC=C(Br)C=C2	81.3038	88.9214	-7.61765
NCC-00012708	CCOC1=CC=CC(=C1OCC)CC(=O)NC2=NC3=CC=C(Cl)C=C3O2	90.2399	97.8575	-7.61765
NCC-00013667	CCOC(=O)CNC(=O)C1=C(NC(=O)CC2=CC=CC=C2)C3=C(C)C=C(C)N=C3S1	95.9698	103.678	-7.70781
NCC-00017762	O=C(CN1\N=N/C2=CC=CC=C2C1=O)NC3(CCCCC3)C#N	96.8766	104.584	-7.70781
NCC-00015494	CN(CC1=CC=C(OC(F)F)C=C1)C(=O)CCC2=C(C)N=C(O)C(=C2C)C#N	104.736	112.594	-7.85894
NCC-00013128	CCOC(=O)C1=N[N]2CC(C)(N(C(=O)C2=C1)C3=CC=C(F)C=C3)C(=O)NCCC(C)C	87.6574	95.5164	-7.85894
NCC-00016852	C[N]1C=C(CCNC(=O)NC2CCOC3=CC=CC=C23)C=N1	96.8766	104.736	-7.85894
NCC-00011588	CCOC1=CC=CC=C1C(=O)N(CC2=CC=C(C=C2)N(C)C)C3=CC=CC=N3	105.945	113.804	-7.85894
NCC-00016957	NC(=O)C1=CC(=CC=C1OCC(=O)NC2=CC=C(C=C2)N3CCCCC3)Cl	91.7048	99.6155	-7.91064
NCC-00012162	COC1=CC=C(C=C1)C(CC(O)=O)N[S](=O)(=O)C2=CC=C3OC(C)CN(C(C)=O)C3=C2	93.4627	101.373	-7.91064
NCC-00013478	O=C(CCCN1C(=O)CSC2=NC=CC=C12)NCC3CCCO3	95.8186	103.829	-8.01008
NCC-00026962	CC[S](=O)(=O)N1CCC2=CC(=CC=C12)C(=O)COC(=O)C3=CC(=CC=C3O)Cl	84.7179	92.8976	-8.17966
NCC-00016964	CSC1=NC2=CC=C(NC(=O)CSC(C)C(=O)NC3=NOC(=C3)C)C=C2S1	102.62	110.932	-8.31234
NCC-00011595	CCCNC(=O)CN1\C(=C/C(=O)[N]2N=C(N=C12)C3=CC=CC=C3C)C	101.259	109.572	-8.31234
NCC-00011392	CNC(=O)\C1=C(/NCC2=CC=CO2)C3=CC=CC=C3[S]1(=O)=O	91.5583	99.9084	-8.35012
NCC-00011924	CC1=CC2=NC(=C(O)N=C2C=C1[S](=O)(=O)NCC3=CC=CO3)O	103.073	111.537	-8.46348
NCC-00013877	CCOC(=O)C1=C(C)C(=C(NC(=O)C(F)(F)F)S1)C(=O)OC	96.272	104.736	-8.46348
NCC-00012655	CC(C)CCN1CCC(CC1)CN[S](=O)(=O)C2=CC=C3N(C)C(=O)C(C)(C)C3=C2	99.9087	108.381	-8.47179
NCC-00016614	CNC(=O)C(N(C)CC1=CC2=C(OCCO2)C=C1Br)C3=CC=C(Cl)C=C3	93.3162	101.813	-8.49661
NCC-00018203	COC1=CC(=CC(=C1OC)OC)C(C)NC(=O)C2=C(C)ON=C2C3=CC=CC=C3	97.0277	105.642	-8.61461
NCC-00011840	COC(=O)C1=CC(=C[N]1C)[S](=O)(=O)NC2=CC(=CC(=C2)C)C	104.887	113.501	-8.61461
NCC-00016369	C[N]1C(=NN=C1SC(C(=O)NC2=CC=C(C)C=C2)C3=CC=CC=C3)C	98.9924	107.607	-8.61461
NCC-00011116	CCOC1=CC=CC(=C2C(=[NH+]C(=C12)C)C)OCC	72.3024	80.9202	-8.61786
NCC-00011770	COC(=O)C1=CC(=C[NH]1)[S](=O)(=O)NCCC2=C(C)C=CS2	101.864	110.63	-8.76574
NCC-00015039	CCOC1=CC=CC=C1NC(=O)C(SC2=NC(=CC(=N2)O)N)C3=CC=CC=C3	101.259	110.176	-8.91688
NCC-00015018	CC1CN(CC(C)O1)[S](=O)(=O)C2=CC=CC(=C2)C(=O)OCCC3=CC=CC=C3	81.0108	89.9469	-8.93609
NCC-00014927	COC1=CC(=CC2=C1OCCO2)C(=O)OCC(=O)NC3(CCCC3)C#N	105.189	114.257	-9.06801
NCC-00011448	COC1=CC=C(C)C=C1NC(=O)NC2=NN=C(S2)N(CC(C)C)CC(C)C	98.883	107.966	-9.08259
NCC-00011966	CCOC(=O)N1CCN(CC1)C(=O)C2=CC=C(C=C2)[N]3C(=CC(=C3C)C(=O)OCC)C	94.7812	104.01	-9.22908
NCC-00017006	FC1=CC=CC=C1NC(=O)CCSC2=NN=C(NC3=CC=CC=C3F)S2	80.1318	89.5074	-9.37557
NCC-00014997	COC1=CC=CC(=C1C(=O)OCC(=O)NC(=O)NCC2=CC=CC=C2)OC	90.3778	99.8992	-9.52141
NCC-00016208	O=C(COC(=O)C1=C[N](CC2=CC=CC=C2)N=C1)N3CCNC3=O	85.1126	95.0742	-9.96155
NCC-00017370	COCC1=C(SC2=CC=CC(=C12)F)C(=O)NC3=N[NH]C=N3	89.3609	99.3225	-9.96155
NCC-00013940	NC1=CC(=N[N]1CC2=CC=CC=C2)C3CC3	101.373	111.335	-9.96155
NCC-00016908	CC(C)N(CC1=CC=CC=C1)CC2=NC(=C3SC=CC3=N2)O	103.073	113.048	-9.97481
NCC-00018224	O=C(CCC1=CC=C(C=C1)C#N)OCC2=NN=N[N]2C3=CC=CC=C3	90.529	100.655	-10.1259
NCC-00018035	CN(CC1=C(C)ON=C1C)C/2=C(\Cl)C(=O)N(/N=C2)C3=CC=C(C=N3)C(F)(F)F	89.5074	99.7619	-10.2545
NCC-00018133	CCOC(=O)C1=CSC(=N1)NC(=O)C2=C(C)OC(=C2)C	89.9469	100.201	-10.2545
NCC-00014962	CCOC(=O)N1CCN(CC1)C2=CC=C(C=N2)[S](N)(=O)=O	101.864	112.141	-10.2771
NCC-00016397	COC1=CC=C(Cl)C=C1C2=N[NH]C(=N2)SCC(=O)N(CCC#N)C3=CC=CC=C3	101.713	111.99	-10.2771
NCC-00018238	FC(F)OC1=CC=CC=C1NC(=O)CCC2=NN=C(O2)C3=CC=CC=C3	89.8004	100.201	-10.401
NCC-00012988	COC1=CC=CC=C1CNC2=C(N=C(S2)[S](C)(=O)=O)[S](=O)(=O)C3=CC=C(C)C=C3	89.0176	99.4458	-10.4282
NCC-00017748	C[N]1N=CC2=C(SCCC(=O)NC3=CC=CC=C3F)N=CN=C12	82.0363	92.5838	-10.5475
NCC-00017566	CCN(CC)[S](=O)(=O)C1=C[N]2C(=NN=C2C=C1)SCC3=NC(=NO3)CC	98.539	109.118	-10.5793
NCC-00016747	CCOC(=O)C1=C(C)[NH]C(=C1C)C(=O)OCC(=O)N2CCSC2C3=CC=CC=C3F	105.038	115.617	-10.5793
NCC-00012295	CCN1CCN(CC1)[S](=O)(=O)C2=CC=C3SCC(C)C(=O)NC3=C2	90.6794	101.373	-10.694
NCC-00012827	CN1C(=O)N(C2=CC(=CC=C2C)Cl)[S](=O)(=O)C3=CC=CC=C13	83.4257	94.1562	-10.7305
NCC-00012638	CCOC(=O)C1=C(C)[NH]C(=C1[S](=O)(=O)NCC(=O)N2C(C)CC3=CC=CC=C23)C	100.202	111.083	-10.8816
NCC-00014857	CC[N]1C(=NN=C1SCC(=O)NCC(C)C)CN2CCCCCC2=O	99.7481	110.63	-10.8816
NCC-00014311	BrC1=CSC(=C1)C2NC(=O)C3=CC=CC=C3O2	92.2908	103.278	-10.987
NCC-00016096	COC1=CC=CC=C1C2=NOC(=N2)CSC3=N[NH]C(=N3)C(C)C	100.353	111.385	-11.0327
NCC-00016621	COC1=CC(=C(OC)C=C1Br)CSC2=NN=C(C)S2	87.5063	98.8413	-11.335
NCC-00014836	CCOC(=O)\C1=C(/COC(=O)C2CCN(CC2)C(=O)C3=CC=CS3)NC(=O)NC1C	98.0856	109.421	-11.335
NCC-00011917	COC1=CC=C(CN[S](=O)(=O)C2=CC3=NC(=C(O)N=C3C=C2C)O)C=C1	100.353	111.688	-11.335
NCC-00018070	CCCCN1\N=C(/C=C\C1=O)C(=O)NC2=CC=C(C=C2)[S](=O)(=O)N(C)CC3=CC=CC=C3	72.1563	83.5494	-11.3931
NCC-00012757	CCOC(=O)CC1=CC=C(NC(=O)NCC2=C(C)[N](CC)N=C2C)C=C1	88.8665	100.353	-11.4861
NCC-00014297	CN1C2\N=C(\N)N(CC(O)COC3=CC=CC(=C3)C)C2C(=O)N(C)C1=O	69.7308	81.3038	-11.573
NCC-00016831	CC(C)C1=CSC(=N1)NC(=O)C2=C[N](N=C2)C3=CC=CC=C3	94.005	105.793	-11.7884
NCC-00018042	FC1=CC=CC(=C1)COC2=CC=C(NC(=O)CN3\C=C/C=C\C3=O)C=C2Cl	94.005	105.793	-11.7884
NCC-00016187	C[N]1N=C(C)C(=C1C)CCC(=O)NCC2=NN=C3C=CC(=C[N]23)C(F)(F)F	96.5391	108.405	-11.866
NCC-00017083	COC1=CC=C(Br)C(=C1)C(=O)NC2=CC=C(C=C2)[S](=O)(=O)C(F)F	95.6675	107.607	-11.9395
NCC-00011959	CC1=N[NH]C(=C1)C(=O)N2CCN(CC2)C(=O)C3=CC=CS3	103.98	116.222	-12.2418
NCC-00011497	CN1\C(=C/C(=N\[S]1(=O)=O)C2=CC=C(F)C=C2)C(=O)NC3=CC=C(C=C3)C(C)=O	90.2267	102.469	-12.2418
NCC-00015228	CN(CCOC1=CC=CC=C1)[S](=O)(=O)\C2=C\N(C)C(=O)N(C)C2=O	101.713	113.955	-12.2418
NCC-00017279	CC(OC(=O)\C1=N\N(C(=O)CC1)C2=CC=CC=C2)C(=O)NC3=CC=CC=C3OC(F)F	90.5329	102.838	-12.3054
NCC-00016194	COC1=CC=C(F)C=C1CN2\C=N/C3=C(C(=C(C)S3)C)C2=O	98.6902	111.083	-12.3929
NCC-00014318	N[S](=O)(=O)C1=CC=C(CCN2C(=O)NC(NC(=O)C3=CC=CC=C3)(C2=O)C(F)(F)F)C=C1	95.2141	107.607	-12.3929
NCC-00016285	COC(=O)CNC(=O)CSC1=N[N](C2=CC=CC=C2)C(=N1)C3CC3	84.0872	96.5391	-12.4519
NCC-00016803	COC(=O)CC(NC(=O)C1=CC(=C[NH]1)C(C)=O)C2=CC=CC=C2Cl	85.5416	98.0856	-12.5441
NCC-00013506	CC(=O)C1=CC=C(C=C1)[S](=O)(=O)NCC2=CSC(=N2)C3=CC=CC=C3	90.6801	103.224	-12.5441
NCC-00016824	CN(CC1=CC=C(Cl)S1)C(=O)CSC2=NN=C(O2)C3=CC=C[NH]3	87.896	100.494	-12.5984
NCC-00017930	COC1=NC=CC=C1C(=O)NC2=CC=C(N=C2)[N]3C=NC=N3	90.8259	103.424	-12.5984
NCC-00014731	CC(C)[C@H](N[S](=O)(=O)C1=CC=C2OCCOC2=C1)C(=O)NC3CCCCCC3	93.7028	106.398	-12.6952
NCC-00015116	CC1=C(CSCC(=O)OCC(=O)N2CCN(CC2)C3=CC=CC=C3)C(=NO1)C	96.5743	109.27	-12.6952
NCC-00014360	COC(=O)[C@H](CCSC)NC(=O)NC1=CC=C(N2CCC(C)CC2)C(=C1)Cl	86.4311	99.176	-12.7449
NCC-00012344	CC1=CC(=CC=C1[N]2N=NC(=C2C)C(=O)OCC3=CC=C(F)C=C3)F	76.1765	89.0679	-12.8914
NCC-00018175	CC1CC2=CC(=CC=C2N1CC3=CC=CC(=C3)C(F)(F)F)[S](N)(=O)=O	85.6927	99.1436	-13.4509
NCC-00011518	ClC1=CC=C2OCCN(C(=O)CCC(=O)NCC3CCCO3)C2=C1	89.8004	103.278	-13.4774
NCC-00014024	CCS\C1=N\C2=CC=CC=C2C(=O)N1C3CCOC(C)(C)C3	86.724	100.348	-13.6239
NCC-00012533	CCOC(=O)N1CCN(CC1)C(=O)C2=NOC3=C2CCCCC3	89.0679	102.692	-13.6239
NCC-00016215	FC(F)SC1=NC=CC=C1C(=O)N2CCN(CC2)C(=O)C3=CC=CO3	92.0403	105.793	-13.7531
NCC-00011721	COC(=O)C1=CC(=C[NH]1)[S](=O)(=O)N2CCN(CC2)C3CCCCC3	86.724	100.494	-13.7704
NCC-00017874	COC(=O)C1=CC=C(S1)C(=O)NC2=CC=CC=C2C(=O)NCC3=CC=CC=C3	94.3073	108.363	-14.0554
NCC-00012197	COC1=CC=C(N[S](=O)(=O)C2=CC=C3\N=C/N[S](=O)(=O)C3=C2)C=C1	86.8705	100.934	-14.0634
NCC-00015095	CCOC(=O)N1CCN(CC1)C(=O)CN[S](=O)(=O)C2=CC=C(Cl)C(=C2)C(F)(F)F	72.6952	86.9018	-14.2065
NCC-00017797	CC(C)(C)C1=CSC(=N1)NC(=O)C2=CSC(=N2)C3=CSC=C3	76.323	90.5329	-14.2099
NCC-00012463	ClC1=CC=C(NC(=O)CC2=CSC(=N2)NC(=O)NC3CCCC3)C=C1Cl	97.33	111.688	-14.3577
NCC-00016390	O=C(COC(=O)C1=C2C=CC=CC2=N[NH]1)NC(=O)NC3CCCCC3	90.529	104.887	-14.3577
NCC-00011427	CN(CC1=CC=CC=C1)[S](=O)(=O)C2=CC=C(CC3=CC(=NN=C3O)C)C=C2	77.495	91.9978	-14.5028
NCC-00012631	CC(C)CC(N[S](=O)(=O)C1=CC=C2NC(=O)CCCC2=C1)C(=O)N3CCOCC3	95.6675	110.176	-14.5088
NCC-00017916	COC1=CC=C(CN(C)C(=O)C2=C(C)C=C(NC(=O)C3=CC=CO3)S2)C(=C1)OC	93.6092	108.259	-14.6493
NCC-00013072	CCOC(=O)C1=C(C)C(=C(C)[NH]1)C(=O)NC2=C(C)C=C(C)C=C2C	88.1108	102.922	-14.8111
NCC-00016236	C[N]1C=C(C=C1C(=O)OC(C2=CC(=CC(=C2)F)F)C(F)(F)F)[S](=O)(=O)N3CCCC3	98.539	113.35	-14.8111
NCC-00012897	CCN(CC)\C1=C(/C(=O)N2CCOCC2)[S](=O)(=O)C3=CC=CC=C13	91.4358	106.247	-14.8111
NCC-00016544	CN(C)C1=CC=CC(=C1)C(=O)OCC2=C[N]3C=C(Cl)C=CC3=N2	71.6352	86.5775	-14.9423
NCC-00011777	COC1=CC(=C(NC(=O)CC[S](=O)(=O)C2=CC=C3SC(C)C(=O)NC3=C2)C=C1Cl)OC	89.2144	104.157	-14.9423
NCC-00028273	CCN(CC)C1=NC2=C(S1)C=C(S2)C(=O)OCC3=NC=CS3	71.572	86.7628	-15.1908
NCC-00015459	NC(=O)C1=CC(=CC=C1OCC2=NC(=NO2)C3=CSC=C3)Cl	93.7028	108.967	-15.2645
NCC-00014808	O=C(CCNC(=O)NCC1=CC=CC=C1)NC(C2=CC=CS2)C3=CC=CC=C3	94.4584	109.874	-15.4156
NCC-00011238	COC(=O)C(O)(C1=C[N](C)C2=CC=CC=C12)C(F)(F)F	94.4584	109.874	-15.4156
NCC-00011203	CCN(CC)C(=O)C[N]1C2=CC=CC=C2N=C1[S](=O)(=O)CC3=CC=CC=C3	83.0617	98.59	-15.5283
NCC-00014745	CCOC(=O)\C1=C(/C)NC(=O)N(CC(=O)NC2=CC=C(F)C=C2F)C1C3=CC=CC=C3	95.9698	111.537	-15.5668
NCC-00014717	CN1C(=O)\C=C(CSC2=NN=C(NC3CC3)S2)/N(C)C1=O	94.9118	110.479	-15.5668
NCC-00016313	CCN(C(=O)C1=CC(=CC(=C1)OC)OC)C2=NC3=C(C)C=CC=C3S2	88.6285	104.303	-15.6748
NCC-00012379	CCOC(=O)C1=NC2=CC=CC=C2N=C1NC3=CC(=CC=C3C)C	87.204	102.922	-15.7179
NCC-00017188	CCC(C(=O)NC1=N[N]2C(=CC(=NC2=N1)C)O)C3=CC=CC=C3	83.5768	99.597	-16.0202
NCC-00011931	CCC1=CC=C(CN2C(=O)CN(CC2(C)C(=O)NC3CCCC3)[S](C)(=O)=O)C=C1	86.724	102.838	-16.1143
NCC-00016740	CC1=CC(=NO1)CSC2=NN=C(O2)C3=CC(=CC(=C3)C)C	68.9984	85.2591	-16.2608
NCC-00008950	CC1=CC=C(CN2C(O)C3=CC=CC=C3C2=O)O1	99.0323	115.538	-16.5054
NCC-00016642	CC[N]1C(=NN=C1N2CCOCC2)SCC(=O)NC3=CC=CC(=C3)C#N	82.9152	99.469	-16.5537
NCC-00018210	CC1CC(=O)C2=C(OCC(=O)NCCC3=CC=C(F)C=C3)C=CC(=C12)C	73.2467	89.9469	-16.7002
NCC-00012043	CC(C)NC(=O)CCCC1=NN=C2N(C)C(=O)C3=C(C=CS3)[N]12	96.7254	113.501	-16.7758
NCC-00014948	CC(C)CN1\C(=C(/C(=O)N(C)C1=O)C2=CSC(=N2)NC3=CC=C(Cl)C=C3)N	88.8665	105.793	-16.927
NCC-00012687	CCOC1=CC=CC=C1NC(=O)NCC2=C(C)[N](CC)N=C2C	71.6352	88.9214	-17.2862
NCC-00017314	CC1=C(COC(=O)C2=CC=C(C=C2)[S](=O)(=O)C(F)F)N=C(O1)C3=CC=CC=C3	75.2976	92.7303	-17.4327
NCC-00011231	CC(=O)C1=CC=C(NC(=O)C2=N[N]3C(=N2)N=C(C)C=C3C(F)F)C=C1	81.4503	98.883	-17.4327
NCC-00014885	CC1=CC(=C(C)[N]1NC(=O)C2=CC=CC=C2)C3=CSC(=N3)N	46.7003	64.2317	-17.5315
NCC-00012603	CC(CCC1=CC=CC=C1)NC2=NC=NC3=C2C(=NO3)C	88.262	105.945	-17.6826
NCC-00012211	CC(C)CCNC(=O)C1=N[N]2CC(C)(N(C)C(=O)C2=C1)C(=O)NCC3=CC=C(F)C=C3	90.2267	108.06	-17.8338
NCC-00012764	CCNC1=C(N=C(S1)[S](C)(=O)=O)[S](=O)(=O)C2=CC=C(Cl)C=C2	94.005	111.839	-17.8338
NCC-00011903	CCC(C)NC(=O)C1=CC=CC(=C1)[N]2C=NC3=CC=CN=C23	83.0617	100.934	-17.8722
NCC-00013723	CCOC(=O)C1=C(C)N=C(NC(=O)CSC2=N[NH]C(=N2)CC(C)C)S1	76.909	94.7812	-17.8722
NCC-00014129	CC1=C(OC2=C1C(=O)CC(C)(C)C2)C(=O)NC3=CC=C(C=C3)C(O)=O	85.6986	104.01	-18.3117
NCC-00016348	CC1=CC(=NO1)COC(=O)C2=CC=CC=C2NC(=O)C3=CSC=C3	79.9496	98.539	-18.5894
NCC-00013905	CC(O)CN1C(C2=CC=CC=N2)\C(=C(\O)C1=O)C(=O)C3=CC=C(C)C=C3	77.9344	96.6856	-18.7511
NCC-00012582	CCOC(=O)C1=C(C)OC2=NC=NC(=C12)NCC3=CC=CC=C3Cl	83.9407	102.692	-18.7511
NCC-00017258	COC1=CC=C(NC(=O)C2=CC=CN=C2O)C=C1N3CCCCC3=O	77.202	96.3926	-19.1906
NCC-00011805	CCOC(=O)C1=CC(=C[N]1C)[S](=O)(=O)NC2CCN(CC2)CC3=CC=CC=C3	75.737	94.9277	-19.1906
NCC-00017202	ClC1=CC=C([N]2C=NC=N2)C(=C1)NC(=O)C3=CN=CC(=C3)Br	65.2897	84.4836	-19.194
NCC-00015501	ClC1=CC=C(NC(=O)CN2C(=C)C3=CC=CC=C3C2=O)C=C1Cl	85.6927	104.887	-19.194
NCC-00012071	CCOC(=O)N1CCN(CC1)C(=O)C2=N[NH]C(=C2)C3=CC=C(CC)C=C3	73.8326	93.3162	-19.4836
NCC-00015207	CC1=CC=C(NC2=NC(=CS2)COC(=O)C3=NC=CN=C3N)C=C1	82.5189	102.317	-19.7985
NCC-00014521	COC(=O)CCC1=NC(=NO1)C2=NON=C2N	89.0176	108.967	-19.9496
NCC-00018196	CSC1=NC=C(Cl)C(=N1)C(=O)N2CCN(CC2)CC3=CSC(=N3)C	89.471	109.572	-20.1008
NCC-00015305	CCN1\C=C(\C#N)C(=O)N(CC(=O)NC2=CC=C(C)C=C2Cl)C1=O	91.1335	111.234	-20.1008
NCC-00014941	COC1=CC=CC=C1NC(=O)C2=CC=C(NC(=O)CSC3=CC=CC=N3)C=C2	84.1814	104.433	-20.2519
NCC-00014773	C[N]1C(=CC(=C1C)C(=O)COC2=NC=NC3=C(Cl)C=C(Cl)C=C23)C	80.5542	100.957	-20.403
NCC-00016516	CC[N]1N=NN=C1SCC2=C[N]3C=C(Cl)C=CC3=N2	91.4358	112.292	-20.8564
NCC-00013758	CCN(CC)CC[N]1C2=C(N=C(C)S2)C3=CC=CC=C13	71.1958	92.1443	-20.9485
NCC-00012568	CCN(CC)CCNC(=O)CN1\C=N/C2=C(C(=NO2)C)C1=O	76.323	97.5645	-21.2415
NCC-00014437	CC(C)CNC1=CC(=NC2=C3C(=CC(=NC3=N[N]12)C)C)C	81.7433	103.717	-21.974
NCC-00013828	CCOC(=O)COC1=CC=C2[N](C(=C(C(C)=O)C2=C1)C)C3=CC=C(Cl)C=C3	56.9859	80.5713	-23.5854
NCC-00013814	OC1=CC=CC2=CC=C(\C=C\C3=CC=C(Br)O3)N=C12	71.1958	94.9277	-23.7319
NCC-00017552	CN(C)C(=O)CN1CCN(CC1)C2=CC(=NC3=NC(=N[N]23)C(F)(F)F)C	87.6574	111.688	-24.0302
NCC-00016838	CC(SC1=NN=C(NC2CC2)S1)C(=O)N(C)C3(CCCCC3)C#N	89.0176	113.199	-24.1814
NCC-00015011	FC(F)(F)C1=CC(=CC=C1NC(=O)COC(=O)CCC(=O)C2=CC=C3OCCOC3=C2)Cl	85.995	111.537	-25.5416
NCC-00016929	CCN(CC)C1=CC=C(C=N1)C(=O)NC2=NC(=C(SCC#N)S2)C	74.2721	101.373	-27.1013
NCC-00012645	COC1=CC=C(C=C1[S](=O)(=O)N(C)C(C)CCC2=CC=CO2)C3=C(C)C(=NO3)C	70.7305	99.1436	-28.4131
NCC-00017728	COC1=CC=C(OC)C(=C1)C(C)NC(=O)C2CCCCN2[S](=O)(=O)C3=CC=C(C=C3)C(C)=O	69.9653	99.0323	-29.067
NCC-00014241	CC(C)(C)C(O)CN\1C2=CC=CC=C2N3CC/N=C13	67.9729	98.4435	-30.4706
